# Supplementary material for: ZipV Is Required for Oxidative Stress Resistance and Pathogenicity in Aspergillus fumigatus
Source: J Fungi (Basel). 2026 May 5;12(5):337. doi: 10.3390/jof12050337 (PMC13208465; doi:10.3390/jof12050337)
Supplement: Supplementary file 1 [file jof-12-00337-s001.zip]

Archive with 7 entries (7 files):
- Figure S1.pdf
- Figure S2 new.pptx
- Table S1.pdf
- Table S2.pdf
- Table S3.pdf
- Table S4.pdf
- Table S5.xlsx
