# Supplementary material for: ZipV Is Required for Oxidative Stress Resistance and Pathogenicity in Aspergillus fumigatus
Source: J Fungi (Basel). 2026 May 5;12(5):337. doi: 10.3390/jof12050337 (PMC13208465; doi:10.3390/jof12050337)
Supplement: Supplementary file 1 [file jof-12-00337-s001.zip › Table S5.xlsx]

## Sheet: Overview
	Table S5 Evaluation of the transcriptomes
	Sheet 2	Results of the DEG analyses (DESeq2)
	Sheet 3	Results of the gene set enrichment analyses applied on upregulated (DEGs with log2FC > 1) and downregulated (DEGs with log2FC < -1) gene sets (ShinyGO 0.77)
	Sheet 4	Functions/predicted functions (based on FungiDB; https://fungidb.org/fungidb/app) of DEGs showed at least two times transcriptional difference when the DzipV and the Af293 strains were compared.
	Sheet 5	Transcriptional data of selected genes important in oxidative stress response (RNAseq data)

## Sheet: DEGs
Results of the DEG analyses (DESeq2)
DEGs were defined as genes where the adjusted p value, calculated by the DESeq2 1.40.2 software was less than 0.05, and marked with blue color.
DzipV vs. Af293 (untreated)				DzipV vs. Af293 (H2O2 treated)
GENE ID	log2(FC)	p-adj.		GENE ID	log2(FC)	p-adj.
Afu3g03290	1.41728	3.62394e-09		Afu8g07225	1.54301	0.0101797
Afu4g11305	1.35647	0.0186341		Afu2g05060	1.24783	0.0374914
Afu2g05060	1.33972	0.0101549		Afu7g05490	1.18025	0.0188026
Afu7g06200	1.33374	3.31028e-05		Afu7g06290	1.10535	0.0249755
Afu8g07310	1.28616	0.000204232		Afu3g03290	1.04959	9.50151e-05
Afu4g11307	1.27854	0.022642		Afu6g11530	1.04033	0.00225055
Afu8g00830	1.27644	2.13634e-05		Afu8g00830	0.971745	0.0100942
Afu7g06180	1.25624	0.00245202		Afu6g04750	0.951378	0.00498321
Afu3g11520	1.1908	0.0192369		Afu1g15270	0.941013	0.00662332
Afu4g11313	1.17573	0.00172996		Afu3g02880	0.932933	0.00336232
Afu6g04750	1.14531	0.000144972		Afu2g00450	0.88097	0.00189029
Afu7g06290	1.08797	0.00452457		Afu3g00480	0.877096	0.016895
Afu7g06330	1.05458	0.00549773		Afu1g11180	0.875256	0.0143068
Afu3g03280	1.04971	1.91427e-06		Afu6g07720	0.843148	5.27828e-06
Afu6g11530	1.02071	0.000259631		Afu7g06250	0.834009	0.0140421
Afu2g01280	1.00185	0.000163521		Afu2g09350	0.824245	0.00114185
Afu3g10040	0.991974	2.13634e-05		Afu1g15290	0.812921	0.0389548
Afu7g06250	0.988848	0.000124737		Afu3g03280	0.789425	0.00104796
Afu3g14540	0.961437	0.0345321		Afu5g12760	0.785714	0.000278671
Afu1g15270	0.94073	0.00280769		Afu6g03190	0.72592	0.00907082
Afu7g04960	0.938415	2.20723e-06		Afu5g10250	0.70445	0.000285923
Afu6g03180	0.93204	0.0209307		Afu5g02310	0.699135	7.93358e-06
Afu3g11430	0.892654	0.00664533		Afu7g00400	0.696946	0.00953308
Afu1g11180	0.868103	0.00680759		Afu2g08280	0.69088	5.17632e-05
Afu2g00530	0.856944	0.00360426		Afu3g10040	0.688245	0.0118896
Afu2g10230	0.855282	0.0498196		Afu3g14260	0.678666	0.0101797
Afu6g13740	0.846848	0.0226626		Afu2g06000	0.67244	3.49806e-09
Afu4g11317	0.846726	0.0244619		Afu6g09830	0.671958	2.48259e-06
Afu5g02310	0.815058	1.28374e-08		Afu1g17620	0.668934	0.0291513
Afu6g07720	0.802399	8.42213e-06		Afu5g12710	0.648657	9.81073e-06
Afu5g12760	0.774571	7.32424e-05		Afu8g06760	0.646861	1.14197e-06
Afu6g09830	0.759476	5.36611e-09		Afu6g13380	0.640295	2.57977e-06
Afu2g08280	0.744289	4.66329e-06		Afu3g00130	0.637415	0.00451991
Afu3g03260	0.741946	0.0476077		Afu4g14130	0.616809	0.0254695
Afu5g10250	0.7401	5.05327e-05		Afu2g17240	0.595702	0.0105306
Afu2g00450	0.71584	0.00603213		Afu2g17230	0.583859	0.00192825
Afu2g13390	0.714786	0.0358687		Afu6g08360	0.566968	2.48259e-06
Afu1g14390	0.713187	0.000268002		Afu2g09282	0.56615	1.82245e-05
Afu5g12875	0.70992	0.0418194		Afu1g17270	0.565537	0.00854051
Afu1g01490	0.704584	0.0454289		Afu5g07320	0.564409	5.01859e-05
Afu6g07055	0.701054	0.0244619		Afu4g01580	0.556723	0.000376279
Afu1g03650	0.70033	0.000133758		Afu4g02100	0.555972	0.0030505
Afu4g14650	0.691788	0.00647913		Afu2g13295	0.551243	6.3435e-05
Afu4g14640	0.678248	0.00455228		Afu7g06680	0.549787	0.0012396
Afu4g00770	0.66337	0.000961655		Afu7g06523	0.549441	0.0116405
Afu8g01770	0.662126	0.000174266		Afu3g01960	0.544875	0.0111575
Afu5g11100	0.651384	1.30035e-05		Afu7g04960	0.538088	0.0122544
Afu3g01960	0.63804	0.000568925		Afu3g00730	0.535765	1.40248e-05
Afu2g09350	0.626362	0.0146804		Afu7g00850	0.535062	0.0235306
Afu1g17490	0.615637	0.0451473		Afu5g00920	0.532523	0.0045889
Afu8g02070	0.599492	0.0231172		Afu1g16564	0.531648	0.00120757
Afu4g14670	0.595995	0.000590275		Afu8g00200	0.531222	0.00037845
Afu2g06000	0.592074	2.03665e-07		Afu1g03650	0.528052	0.0145194
Afu3g02520	0.589355	5.2731e-07		Afu5g12530	0.525691	5.19012e-05
Afu6g04960	0.579745	0.00528999		Afu2g09510	0.523585	0.016895
Afu4g12050	0.577029	0.000740341		Afu3g02520	0.518164	0.000109483
Afu6g11540	0.576669	0.00737621		Afu4g14730	0.517592	0.0463538
Afu5g12710	0.572507	1.72673e-05		Afu6g00290	0.509698	3.10305e-05
Afu2g10390	0.570236	8.64234e-05		Afu8g04130	0.509437	2.48259e-06
Afu4g11310	0.569993	2.3014e-14		Afu1g14930	0.49637	0.000330141
Afu4g13380	0.569989	1.72621e-05		Afu4g04060	0.482893	0.0074243
Afu3g11840	0.568423	2.28793e-07		Afu4g13380	0.468149	0.00153147
Afu1g10150	0.566898	0.0152057		Afu5g10180	0.466164	0.00880881
Afu2g15850	0.56564	0.00205043		Afu2g13630	0.46453	2.57977e-06
Afu6g08360	0.560774	1.44205e-06		Afu1g03800	0.463297	0.00336232
Afu4g01580	0.55982	0.00018729		Afu3g02000	0.458603	0.00292216
Afu7g06220	0.556505	0.00745933		Afu2g13930	0.456	0.0165998
Afu4g02710	0.553339	0.0019539		Afu3g11840	0.453074	0.000201457
Afu2g17230	0.538231	0.0012859		Afu4g11310	0.45126	2.38076e-08
Afu6g03160	0.533751	0.00499548		Afu2g05830	0.450038	0.00125198
Afu2g09282	0.53297	1.30035e-05		Afu7g05000	0.447125	0.0156668
Afu4g00760	0.529366	0.0312345		Afu8g01770	0.446624	0.0384903
Afu2g13630	0.525264	2.20334e-08		Afu4g14670	0.441468	0.0249755
Afu4g13872	0.519041	0.0240864		Afu5g03920	0.441024	0.00438079
Afu6g03090	0.516865	0.00093953		Afu3g01970	0.438958	0.00712574
Afu8g04110	0.513461	0.0014044		Afu1g06150	0.438857	0.0116007
Afu4g05920	0.509666	0.000285243		Afu6g03090	0.436252	0.0188026
Afu4g03200	0.50931	0.00291605		Afu8g00210	0.431382	0.000993392
Afu6g12250	0.508118	0.00313007		Afu8g00190	0.43018	0.000285923
Afu4g03440	0.503737	0.0102768		Afu3g12560	0.425667	3.78054e-05
Afu3g01872	0.500678	0.00797515		Afu6g11290	0.417699	0.0215135
Afu3g00830	0.498852	0.00147138		Afu4g03500	0.416694	0.0173941
Afu4g03510	0.497481	0.0119131		Afu5g06070	0.41411	0.0135764
Afu3g01300	0.490954	0.0194936		Afu4g03770	0.411363	0.0145194
Afu2g07750	0.490257	0.00732348		Afu7g04710	0.409257	0.0038061
Afu6g13380	0.489667	0.000541361		Afu5g00800	0.40804	0.0133125
Afu2g16050	0.48951	0.00300803		Afu1g11950	0.407755	0.0198589
Afu3g09690	0.484373	0.00470706		Afu4g13860	0.400723	0.000489427
Afu6g01870	0.477739	1.26853e-05		Afu5g08220	0.399187	0.00292216
Afu6g00290	0.472299	8.58119e-05		Afu3g00180	0.3967	0.00643844
Afu7g00652	0.469694	0.00303835		Afu3g00830	0.396196	0.0396834
Afu2g09510	0.469374	0.0195361		Afu2g14680	0.39413	6.91126e-05
Afu7g06523	0.464728	0.0193278		Afu5g13640	0.393938	0.00443151
Afu3g01970	0.463045	0.00105524		Afu3g14150	0.386793	0.041635
Afu5g06470	0.461344	8.45419e-05		Afu6g11850	0.384565	0.0417373
Afu5g07580	0.461214	0.0105338		Afu8g02640	0.384319	0.00322504
Afu1g11950	0.461136	0.00272201		Afu5g09460	0.384173	0.0012396
Afu4g04060	0.457471	0.00499548		Afu7g00530	0.377613	0.0207797
Afu3g01850	0.456449	0.000166993		Afu5g00790	0.376892	0.0045889
Afu6g11850	0.456312	0.00466898		Afu2g10240	0.376531	0.00982394
Afu1g06150	0.453076	0.00495009		Afu3g10930	0.374535	0.0105918
Afu8g04130	0.451899	1.63507e-05		Afu2g05310	0.374235	0.000193756
Afu3g10930	0.451876	0.000413792		Afu3g01150	0.374229	0.00537674
Afu2g14470	0.45131	0.00430796		Afu2g00780	0.373043	0.00248008
Afu3g13440	0.449019	0.00116458		Afu3g13440	0.370668	0.0202304
Afu2g05830	0.448879	0.00050659		Afu1g01950	0.368961	0.0116675
Afu8g06760	0.44857	0.0011144		Afu6g12730	0.368342	6.28512e-05
Afu2g10910	0.446856	0.00334493		Afu2g09150	0.36412	0.0196187
Afu8g00210	0.445236	0.000194952		Afu6g07770	0.3609	2.76563e-05
Afu7g06680	0.445018	0.00548132		Afu6g10470	0.358008	0.0036587
Afu5g10050	0.4444	0.0180584		Afu4g06640	0.356407	0.00525596
Afu6g14200	0.443615	0.0226626		Afu7g00280	0.35554	0.0126885
Afu3g00790	0.441527	0.0293115		Afu5g08090	0.351851	0.00318564
Afu5g13710	0.438063	0.0188542		Afu8g01140	0.351617	0.00422387
Afu6g14120	0.437698	5.58394e-05		Afu4g01150	0.348704	0.0458942
Afu2g14650	0.437268	0.00444134		Afu3g11700	0.347842	0.024536
Afu4g06220	0.435228	0.00153391		Afu2g11780	0.347785	0.00552307
Afu5g03920	0.433148	0.00150733		Afu3g00450	0.347311	0.0285102
Afu1g01580	0.432015	0.0416817		Afu5g01120	0.340915	0.0207495
Afu3g00850	0.431577	0.0298349		Afu5g09200	0.339973	0.00499908
Afu3g09670	0.428211	3.01097e-08		Afu1g17140	0.338866	0.00199045
Afu3g13080	0.425412	1.04975e-06		Afu7g06510	0.338678	0.00787774
Afu1g14930	0.42507	0.00176779		Afu1g03730	0.33776	2.09477e-05
Afu5g07340	0.424987	0.00462872		Afu4g13730	0.336477	0.00871734
Afu2g11780	0.424268	0.000140347		Afu1g15180	0.335459	0.0012396
Afu3g02280	0.423568	0.00593708		Afu3g10130	0.334048	0.0116007
Afu7g00530	0.419205	0.00233535		Afu3g05760	0.333772	0.00466812
Afu2g17240	0.418496	0.0365908		Afu1g01850	0.331631	0.00565857
Afu3g01150	0.41419	0.000528548		Afu5g07330	0.331184	0.0421889
Afu6g10880	0.413836	0.00326508		Afu1g10210	0.330337	0.00322504
Afu8g00200	0.412701	0.00412977		Afu1g12610	0.32531	0.00524893
Afu2g13295	0.411701	0.00289395		Afu3g09670	0.32462	0.00013088
Afu5g12530	0.409426	0.00139036		Afu3g05730	0.318369	0.0146731
Afu3g13010	0.408745	0.00240878		Afu3g01850	0.318159	0.0283166
Afu3g11700	0.408494	0.00196924		Afu4g09050	0.314054	0.00153147
Afu2g14680	0.408384	1.5253e-05		Afu3g04040	0.31283	0.0254695
Afu7g00280	0.405472	0.00105294		Afu2g01720	0.312056	0.0192544
Afu3g07010	0.405006	0.0251098		Afu1g16870	0.311148	0.0192544
Afu3g02430	0.402452	0.0110003		Afu4g03585	0.307142	0.0101797
Afu4g00290	0.402263	0.00352434		Afu7g00480	0.305596	0.00327488
Afu2g13930	0.400606	0.0159545		Afu3g13160	0.304646	0.00956887
Afu5g12860	0.399877	0.0186932		Afu2g14760	0.304612	0.016895
Afu4g02100	0.3966	0.0298585		Afu6g11200	0.304605	0.00233422
Afu3g02000	0.394965	0.00662539		Afu2g16770	0.304537	0.00643844
Afu1g01850	0.393656	0.000237311		Afu1g06540	0.300951	0.00953308
Afu4g11380	0.390717	0.00159256		Afu4g03010	0.298947	0.0397148
Afu3g13430	0.389827	0.00621657		Afu1g11790	0.298648	0.0239241
Afu8g00190	0.388393	0.000615492		Afu5g06470	0.298572	0.0354672
Afu2g09620	0.384045	0.0296985		Afu4g04140	0.297204	0.0251853
Afu2g16300	0.381389	0.00152181		Afu4g01510	0.297203	0.0105918
Afu4g08380	0.380684	0.00150733		Afu3g08250	0.297055	0.00108486
Afu7g04180	0.380375	0.00295296		Afu1g03660	0.296299	0.00801155
Afu5g08220	0.378877	0.00212702		Afu5g02470	0.295176	0.00345952
Afu5g07320	0.378057	0.006626		Afu2g08090	0.293685	0.000285923
Afu4g03010	0.374942	0.00233535		Afu5g04270	0.292192	4.03791e-05
Afu1g15180	0.374435	7.47243e-05		Afu1g02570	0.291984	0.0140421
Afu5g13750	0.372528	0.0188542		Afu2g09290	0.290948	0.0330598
Afu5g02470	0.372366	2.91392e-05		Afu5g09950	0.289774	0.00726281
Afu5g13640	0.372062	0.00250708		Afu2g09500	0.286844	0.0128142
Afu2g07620	0.371141	0.0325015		Afu7g01060	0.286064	0.0405879
Afu6g11290	0.370286	0.0206506		Afu4g04700	0.284962	0.0486968
Afu3g08450	0.370075	0.00272201		Afu6g13630	0.28295	0.039532
Afu6g12220	0.370002	3.12196e-05		Afu2g15520	0.281342	0.00956205
Afu4g01570	0.369663	0.03604		Afu4g12470	0.280721	0.00536015
Afu6g10100	0.369553	0.000224522		Afu6g05160	0.280581	0.0118516
Afu8g07360	0.369032	0.00553762		Afu2g05730	0.280471	0.0183646
Afu3g01840	0.368174	0.0418194		Afu1g15550	0.276933	0.0452786
Afu4g10770	0.365806	0.0387002		Afu3g06360	0.273096	0.0301362
Afu7g05130	0.36567	0.00159864		Afu6g14320	0.271607	0.000364711
Afu3g05730	0.364529	0.00134767		Afu3g11920	0.271463	0.0263204
Afu8g01710	0.364371	0.00528999		Afu8g04770	0.269275	0.00422387
Afu4g14290	0.363607	0.0191113		Afu2g15860	0.26884	0.0187118
Afu4g01350	0.363317	0.000527715		Afu3g05590	0.268707	0.040752
Afu4g03585	0.358992	0.000683589		Afu4g01560	0.268216	0.00854051
Afu4g13860	0.358522	0.000961655		Afu2g16060	0.266818	0.0118516
Afu6g03252	0.357613	0.00629041		Afu8g05460	0.265434	0.0300698
Afu5g09200	0.356604	0.00105747		Afu4g08970	0.263034	0.0410296
Afu6g05160	0.35555	0.000253347		Afu5g02920	0.261111	0.0227189
Afu5g11410	0.355463	0.0365908		Afu2g16220	0.26025	0.00990892
Afu1g13400	0.355451	0.00598743		Afu4g01392	0.259068	0.00170561
Afu1g03660	0.353106	0.000166993		Afu6g08270	0.259004	0.0254978
Afu3g00450	0.352647	0.0110534		Afu3g03030	0.2588	0.0410808
Afu7g01150	0.352027	0.0226626		Afu3g10110	0.257771	0.0188026
Afu4g03770	0.351916	0.0257727		Afu2g15620	0.256152	0.00182441
Afu5g08940	0.348585	0.0415873		Afu6g10100	0.255691	0.0330598
Afu2g07770	0.34794	0.0003286		Afu2g14010	0.252833	0.0231438
Afu6g03240	0.347156	0.0452537		Afu4g06480	0.251211	0.028681
Afu3g08250	0.346296	2.91392e-05		Afu2g05120	0.249783	0.0185056
Afu4g01510	0.343863	0.000727017		Afu4g08080	0.246888	0.028681
Afu7g05590	0.342772	0.00542032		Afu5g07980	0.246713	0.00643844
Afu3g13160	0.342626	0.00101412		Afu3g10940	0.246276	0.0158663
Afu3g11770	0.341628	0.00980071		Afu4g03840	0.245604	0.0291513
Afu4g08970	0.339805	0.00176779		Afu2g05250	0.24487	0.000274571
Afu5g07980	0.339231	1.72621e-05		Afu8g00962	0.24333	0.00536015
Afu2g05310	0.337997	0.000425557		Afu5g09190	0.242939	0.00465587
Afu1g12610	0.335087	0.00152181		Afu2g07770	0.240393	0.0388241
Afu7g04115	0.333996	0.00594022		Afu7g04580	0.24018	0.0367806
Afu4g09320	0.333281	0.043001		Afu2g08660	0.238856	0.00250286
Afu5g09460	0.331826	0.00289395		Afu1g14570	0.237959	0.02114
Afu5g00770	0.331659	0.00024299		Afu2g10150	0.237754	0.0384903
Afu1g07270	0.330246	0.0099453		Afu5g07800	0.237	0.00543132
Afu1g07440	0.330192	0.00233535		Afu2g04170	0.236289	0.0484628
Afu5g04170	0.328541	0.00334804		Afu4g11240	0.235746	0.0178379
Afu6g14500	0.328273	0.000887596		Afu4g03900	0.235071	0.0120256
Afu3g00730	0.326932	0.00980071		Afu7g01230	0.233832	0.0140284
Afu2g07790	0.326251	0.00417049		Afu5g00770	0.231322	0.0396095
Afu5g08780	0.325063	2.3467e-05		Afu2g01820	0.229651	0.00543132
Afu5g10950	0.324748	0.00216141		Afu2g04020	0.226856	0.0253024
Afu6g12730	0.324025	0.00031491		Afu6g01840	0.226338	0.00412263
Afu7g06510	0.323792	0.00441206		Afu2g15580	0.224653	0.0193603
Afu3g06597	0.32224	0.00247727		Afu4g08490	0.221737	0.0300698
Afu1g01950	0.321569	0.0147231		Afu6g04490	0.218955	0.0326552
Afu2g10240	0.320492	0.0179338		Afu6g06530	0.218941	0.0162364
Afu5g02920	0.320467	0.000961655		Afu7g05800	0.218087	0.037103
Afu4g07660	0.319933	0.00854432		Afu2g00360	0.216984	0.0417668
Afu8g05090	0.319428	0.0291517		Afu6g01910	0.215263	0.0305793
Afu2g02060	0.315917	0.00735014		Afu5g00650	0.215162	0.024536
Afu2g07520	0.315347	0.0107708		Afu2g15230	0.211729	0.0115851
Afu5g00640	0.31523	0.0126228		Afu4g06420	0.210938	0.04289
Afu5g07330	0.31521	0.0270869		Afu4g03020	0.209788	0.0363067
Afu6g03630	0.314163	0.0149815		Afu1g15900	0.205964	0.0327576
Afu8g05520	0.314053	0.00566676		Afu8g06920	0.20578	0.016895
Afu5g00870	0.312619	0.0363309		Afu5g13070	0.205382	0.0282241
Afu8g01465	0.310968	0.00334493		Afu8g05160	0.204949	0.0327576
Afu3g00960	0.309841	0.00981927		Afu4g13200	0.204276	0.0130625
Afu8g02640	0.309803	0.0114735		Afu5g03060	0.203849	0.0326633
Afu4g04280	0.309562	0.0122259		Afu2g05380	0.203171	0.0442037
Afu1g06540	0.308811	0.00230072		Afu6g04970	0.20106	0.0320509
Afu2g02180	0.308808	0.033602		Afu4g07400	0.1971	0.0385011
Afu4g09660	0.308784	0.00258837		Afu1g06700	0.196064	0.0491565
Afu3g08530	0.307947	0.0340248		Afu5g08170	0.19528	0.0255082
Afu1g11830	0.307826	0.00905592		Afu3g01480	0.194848	0.0332438
Afu4g03590	0.307802	0.0245216		Afu1g01970	0.192997	0.044776
Afu1g03730	0.305467	5.58394e-05		Afu7g06670	0.192445	0.0163758
Afu6g13490	0.305301	0.00429712		Afu4g10400	0.187895	0.040752
Afu3g12560	0.305192	0.00383651		Afu8g02140	0.184647	0.0206389
Afu2g04170	0.304522	0.00233535		Afu1g07700	0.184044	0.0296887
Afu8g00230	0.304078	0.00583792		Afu3g09620	0.178998	0.0384903
Afu3g11500	0.303902	0.000727017		Afu2g03070	-0.163171	0.0437463
Afu7g01060	0.303653	0.0169752		Afu3g06640	-0.168387	0.0360494
Afu3g11280	0.303234	7.73001e-08		Afu6g02450	-0.168414	0.0406344
Afu2g09150	0.30153	0.04788		Afu6g02460	-0.178167	0.0239241
Afu2g12450	0.301415	0.0320244		Afu8g05310	-0.182775	0.0332278
Afu2g08250	0.300705	0.0492729		Afu4g10050	-0.186078	0.0145194
Afu3g03030	0.300658	0.00517639		Afu6g13210	-0.186602	0.0232686
Afu4g04700	0.300469	0.0159069		Afu4g05980	-0.189033	0.0344183
Afu6g03590	0.300024	0.0454289		Afu7g04870	-0.197045	0.0169072
Afu7g06670	0.300004	5.89791e-06		Afu6g02850	-0.198653	0.00565857
Afu8g00220	0.299992	0.0469101		Afu3g13820	-0.20952	0.0145194
Afu1g17680	0.299744	0.0188542		Afu1g03110	-0.22449	0.0326552
Afu6g04320	0.299147	0.0475419		Afu5g04300	-0.229864	0.0150254
Afu2g08090	0.298018	8.58119e-05		Afu7g01280	-0.232582	0.0430106
Afu2g17800	0.297609	0.000795612		Afu6g10940	-0.234378	0.0191169
Afu3g05760	0.297306	0.00607042		Afu2g06190	-0.237696	0.0369877
Afu4g12470	0.297219	0.00113785		Afu3g10530	-0.241404	0.0329725
Afu2g01720	0.297008	0.013626		Afu2g00220	-0.24237	0.00982394
Afu6g07770	0.29673	0.00043442		Afu2g16530	-0.244588	0.0223796
Afu4g06170	0.296123	0.00719221		Afu1g16060	-0.244709	0.0332278
Afu3g07300	0.295764	0.00713147		Afu8g01090	-0.244802	0.0218919
Afu8g01410	0.294861	0.022642		Afu1g04890	-0.247294	0.0296887
Afu3g02760	0.293422	0.0264154		Afu5g05560	-0.25004	0.0275258
Afu2g05730	0.293419	0.00495009		Afu4g09370	-0.2513	0.0298869
Afu3g00870	0.292319	0.009622		Afu1g16820	-0.252417	0.00464272
Afu1g14850	0.291574	0.0183407		Afu7g03720	-0.25246	0.0329296
Afu7g04120	0.291168	0.026483		Afu1g16730	-0.252519	0.0486589
Afu2g08950	0.291112	0.0459647		Afu1g09590	-0.253602	0.0326552
Afu5g13940	0.291101	0.0383721		Afu4g06275	-0.255721	0.0486968
Afu5g10010	0.290947	0.0274536		Afu3g06600	-0.257537	0.0471226
Afu6g11390	0.290406	0.00317728		Afu2g01620	-0.258479	0.0369877
Afu1g06550	0.290374	0.0245216		Afu4g08370	-0.259809	0.0388241
Afu5g09930	0.289867	0.000586436		Afu3g01050	-0.260135	0.00552307
Afu3g00490	0.289817	0.0186341		Afu1g07620	-0.263749	0.0479092
Afu6g07710	0.289213	0.0293115		Afu2g13480	-0.264528	0.0223796
Afu2g11940	0.288447	0.0172735		Afu4g10120	-0.264602	0.0283166
Afu8g02530	0.287901	0.0249461		Afu5g09430	-0.264793	0.0421889
Afu2g02050	0.28712	0.00289395		Afu2g16250	-0.265129	0.0486589
Afu3g10960	0.286967	0.000983816		Afu4g10860	-0.265506	0.0239864
Afu8g01140	0.286947	0.00959041		Afu2g17190	-0.269504	0.0318434
Afu2g04020	0.286625	0.000961655		Afu1g03410	-0.269658	0.0439577
Afu1g10210	0.286597	0.00479724		Afu3g11870	-0.272175	0.0476992
Afu5g07800	0.285906	0.0001324		Afu4g13300	-0.277438	0.0169654
Afu7g01690	0.285573	0.0268366		Afu2g16880	-0.28051	0.0196374
Afu5g02160	0.285255	0.00156158		Afu2g07720	-0.283036	0.037103
Afu7g01230	0.284292	0.000560782		Afu1g01410	-0.291373	0.00965346
Afu3g11780	0.284036	0.00176779		Afu2g15200	-0.296309	0.0326552
Afu3g08960	0.283177	4.04357e-05		Afu5g03720	-0.296644	0.0430443
Afu2g09850	0.282815	0.00381		Afu7g01580	-0.298933	0.0447872
Afu2g16770	0.282518	0.00549773		Afu1g11650	-0.301399	0.040752
Afu1g10660	0.282173	0.00389585		Afu5g08990	-0.305721	0.0145307
Afu1g13270	0.28119	0.00468754		Afu3g09040	-0.310573	0.044776
Afu7g01930	0.280944	0.00453069		Afu1g00570	-0.312921	0.0197741
Afu1g08800	0.279357	0.0421968		Afu3g00350	-0.313633	0.0427326
Afu6g07030	0.278201	0.00684773		Afu4g10100	-0.314448	0.00897703
Afu8g02560	0.278035	0.0492729		Afu6g06560	-0.315515	0.0169072
Afu4g04430	0.277797	0.0158592		Afu2g08775	-0.317464	0.0354672
Afu1g17070	0.276794	0.00492509		Afu4g06740	-0.31886	0.0114846
Afu6g06670	0.2763	0.00492509		Afu4g07845	-0.322835	0.00968993
Afu3g12350	0.275823	0.009622		Afu2g03410	-0.323218	0.0452786
Afu5g02655	0.275133	0.0329795		Afu7g02050	-0.324795	0.00322504
Afu5g00310	0.273879	0.0183652		Afu2g15190	-0.324996	0.016373
Afu1g05550	0.273083	0.00188206		Afu3g06020	-0.325605	0.0332278
Afu5g08330	0.272961	0.00300661		Afu3g02360	-0.32907	0.0178379
Afu2g08660	0.27286	0.000124946		Afu4g08850	-0.330742	0.0379063
Afu8g05460	0.272533	0.00932426		Afu8g06400	-0.331706	0.00248008
Afu1g05040	0.271756	0.000665844		Afu5g12895	-0.33385	0.0234778
Afu7g05180	0.271527	0.0491041		Afu1g06230	-0.335347	0.0285102
Afu1g06700	0.271441	0.000979989		Afu6g07610	-0.335666	0.0216909
Afu7g04020	0.271197	0.0293115		Afu1g13410	-0.335962	0.00565857
Afu5g13630	0.26888	0.0132293		Afu2g13590	-0.338841	0.0012396
Afu6g03690	0.268849	0.00907663		Afu4g08870	-0.339369	0.0135335
Afu1g15550	0.268275	0.0288215		Afu3g13110	-0.339856	0.0327576
Afu2g05530	0.266885	0.00179475		Afu3g12210	-0.341408	0.0143532
Afu2g16750	0.266577	0.0295548		Afu1g07510	-0.342907	0.000848892
Afu5g09950	0.266078	0.00619234		Afu1g04730	-0.343818	0.0221182
Afu6g14130	0.266025	0.0013598		Afu4g10890	-0.344921	0.0312629
Afu2g10280	0.26555	0.000761732		Afu4g14410	-0.34613	0.0486968
Afu6g10340	0.264317	0.000828741		Afu1g10510	-0.348974	0.0298869
Afu5g09920	0.264152	0.0285928		Afu2g09700	-0.349691	0.00085825
Afu5g13970	0.263284	0.0182134		Afu3g10290	-0.351769	0.0114846
Afu3g03820	0.263092	0.0145037		Afu3g07560	-0.354197	0.0114907
Afu4g14060	0.261771	0.0023173		Afu2g07440	-0.354409	0.0332278
Afu8g06920	0.261518	0.000382583		Afu6g06940	-0.362637	0.046258
Afu7g06580	0.261241	0.0425124		Afu2g14610	-0.367978	0.0332278
Afu6g09120	0.260875	0.000344582		Afu7g00790	-0.370457	0.047819
Afu5g04250	0.260658	0.0336838		Afu2g13920	-0.376077	0.0401161
Afu1g02720	0.259972	0.0193278		Afu4g10820	-0.380266	0.0483557
Afu1g12930	0.259154	0.0134475		Afu3g01110	-0.383837	0.0190216
Afu2g08800	0.25861	0.0155074		Afu8g02190	-0.385892	0.00692139
Afu7g00480	0.256539	0.0085437		Afu5g06980	-0.387732	0.032521
Afu2g10560	0.256101	0.000532719		Afu2g03230	-0.388232	0.00287473
Afu5g03340	0.254639	0.00156158		Afu6g04770	-0.390762	0.0354401
Afu2g16220	0.254213	0.00528999		Afu4g09380	-0.39409	0.00956205
Afu5g08910	0.254208	0.0374019		Afu6g07630	-0.397126	0.0209906
Afu8g05220	0.252976	0.00495829		Afu8g04020	-0.397909	0.0143532
Afu2g01810	0.252872	0.00483495		Afu4g06590	-0.399511	0.0285102
Afu6g12360	0.252169	0.0159069		Afu6g07070	-0.401678	0.0145194
Afu1g00840	0.252074	0.0144148		Afu5g02430	-0.403402	0.0312629
Afu6g14320	0.251873	0.00043442		Afu1g13030	-0.403466	0.0339743
Afu4g06060	0.251494	0.00839487		Afu3g10680	-0.403683	0.00341005
Afu5g09190	0.251179	0.00130451		Afu6g03300	-0.404678	0.0327576
Afu2g15840	0.250919	0.0024484		Afu2g03860	-0.408678	0.0105918
Afu8g01360	0.250141	0.0341849		Afu5g14080	-0.413497	0.0114082
Afu6g03080	0.249983	0.0325015		Afu6g00670	-0.414045	0.0205049
Afu6g11890	0.249845	0.00188409		Afu5g09780	-0.416877	0.0234661
Afu3g08470	0.249664	0.000772181		Afu1g00550	-0.41806	0.000211196
Afu5g01940	0.249331	0.0192341		Afu1g17460	-0.4195	0.00876064
Afu3g07015	0.249163	0.0198644		Afu4g13600	-0.422346	0.00322504
Afu6g09930	0.248779	0.00115627		Afu5g02890	-0.426898	0.00287473
Afu5g14230	0.247518	0.0498422		Afu5g06580	-0.429409	0.0223467
Afu2g15230	0.247493	0.000615492		Afu5g02940	-0.435331	0.0227189
Afu6g02170	0.247326	0.026483		Afu6g07000	-0.436673	0.0116007
Afu1g11390	0.246798	0.0182134		Afu6g13346	-0.438854	0.0140291
Afu2g05250	0.246475	0.000112698		Afu2g08820	-0.439287	0.0117883
Afu2g03540	0.246245	0.0363396		Afu6g02760	-0.443395	0.00432818
Afu1g07470	0.246014	0.00902991		Afu3g06425	-0.4529	0.0306351
Afu5g06660	0.245421	0.0170706		Afu1g03035	-0.457321	0.024536
Afu3g10110	0.245294	0.0127972		Afu3g11760	-0.457465	0.00871734
Afu5g06260	0.245109	0.0268366		Afu6g02515	-0.458276	0.0213166
Afu2g13230	0.244928	0.0270869		Afu6g08140	-0.458579	0.00452971
Afu6g02480	0.244539	0.00499548		Afu3g06310	-0.459099	9.50151e-05
Afu3g09800	0.244268	0.0331817		Afu6g03890	-0.461148	0.00387212
Afu2g17220	0.243813	0.00357687		Afu8g06430	-0.461514	3.10305e-05
Afu1g13610	0.243725	0.00694981		Afu2g09720	-0.471144	0.0440709
Afu2g13140	0.243153	0.0238143		Afu3g11950	-0.471229	0.0259568
Afu5g13920	0.242465	0.00172996		Afu1g05670	-0.474745	0.00052134
Afu5g01360	0.241412	0.0344889		Afu1g10730	-0.482885	0.0187381
Afu2g12960	0.240992	0.00105524		Afu3g06540	-0.491578	0.0150254
Afu3g07150	0.239965	0.0198286		Afu8g00480	-0.50412	0.00466812
Afu6g04490	0.239665	0.00675884		Afu4g11710	-0.508182	4.29071e-05
Afu4g07360	0.239145	0.03604		Afu3g01090	-0.51681	0.000285923
Afu5g08090	0.238783	0.0446555		Afu6g14640	-0.518946	0.0396834
Afu4g08010	0.238766	0.0100642		Afu1g11210	-0.518982	0.0317585
Afu5g08900	0.238675	0.0282235		Afu3g15290	-0.522634	0.000188689
Afu2g15520	0.238308	0.0159069		Afu6g14090	-0.524584	0.0145194
Afu6g04180	0.237696	0.0218205		Afu2g14350	-0.529466	0.000300872
Afu6g06770	0.237634	0.0132836		Afu5g02110	-0.54013	0.000258726
Afu1g05370	0.237593	0.0263909		Afu8g06020	-0.540388	0.0387261
Afu3g05590	0.237582	0.0448591		Afu5g11280	-0.540594	0.0113477
Afu1g04340	0.237455	0.0389386		Afu2g13660	-0.545558	0.0116007
Afu6g02470	0.235905	0.0399617		Afu2g00960	-0.547899	8.23531e-11
Afu3g10940	0.235537	0.00897138		Afu1g14760	-0.555167	0.037103
Afu2g08440	0.235092	0.0418194		Afu6g00412	-0.557205	2.79538e-06
Afu1g07700	0.234807	0.00101801		Afu3g03600	-0.560223	0.0314885
Afu3g06280	0.234754	0.0360687		Afu8g06930	-0.563036	0.0440709
Afu3g07020	0.234432	0.0153867		Afu2g15280	-0.567863	0.00331234
Afu1g12000	0.234427	0.0107153		Afu1g14980	-0.577929	0.000241913
Afu2g10960	0.234047	0.0347025		Afu5g10530	-0.59876	0.00907082
Afu2g15620	0.233632	0.00223651		Afu2g14330	-0.603753	0.00162812
Afu3g12550	0.233142	0.0494827		Afu7g02320	-0.60712	2.38382e-06
Afu1g01640	0.232507	0.0134527		Afu6g03310	-0.631492	0.00258269
Afu8g00962	0.232206	0.00384721		Afu6g13090	-0.634517	0.0120748
Afu5g15020	0.231782	0.00842145		Afu6g02300	-0.652068	0.0130625
Afu3g05780	0.231763	0.00288649		Afu1g12210	-0.657541	0.0409049
Afu4g03050	0.231281	0.000110604		Afu5g03150	-0.659897	0.0286602
Afu2g14620	0.230899	0.00153391		Afu1g02780	-0.662798	0.0392146
Afu5g04270	0.230791	0.000847038		Afu3g01010	-0.665222	0.00298105
Afu3g09820	0.229918	0.0293804		Afu2g16990	-0.671482	0.0102833
Afu4g12450	0.229477	0.00505641		Afu5g14180	-0.671894	0.0072564
Afu4g08080	0.229362	0.0213998		Afu3g02300	-0.67366	0.00701966
Afu5g05720	0.228214	0.0165783		Afu2g12280	-0.682618	0.0016844
Afu2g14570	0.227594	0.04819		Afu5g11170	-0.730312	0.0217497
Afu4g11850	0.226981	0.0355975		Afu2g13265	-0.741283	0.00222484
Afu6g11160	0.226933	0.000193166		Afu4g07467	-0.742834	0.000653411
Afu4g07030	0.226923	0.012486		Afu4g13660	-0.760465	0.0101797
Afu3g06140	0.226751	0.044211		Afu3g01002	-0.811946	0.000612728
Afu4g08760	0.226674	0.025838		Afu7g07170	-0.828016	0.0300698
Afu3g08010	0.226263	0.0175171		Afu5g00610	-0.844626	0.0074243
Afu8g04050	0.225906	0.00664533		Afu3g02290	-0.850107	0.0193449
Afu2g01820	0.225788	0.00245202		Afu5g11510	-0.861243	0.00876064
Afu4g13670	0.22552	0.00607042		Afu5g14680	-0.950489	0.00314314
Afu2g02120	0.224979	0.0358687		Afu6g10350	-0.967381	0.000415817
Afu2g14010	0.224441	0.026483		Afu6g12040	-1.02638	0.0312629
Afu4g01560	0.223741	0.0186341		Afu6g12030	-1.06924	4.48131e-05
Afu1g12332	0.222809	0.0220592		U1-1	-1.25405	0.0484682
Afu4g11460	0.221763	0.0184845		Afu4g13990	-1.57431	0.0215149
Afu5g09240	0.221681	0.0215269		Afu3g03230	-11.1854	2.66741e-17
Afu4g03900	0.22102	0.00906696		Afu1g14190	-0.634264	0.0500959
Afu3g05570	0.220345	0.0392674		Afu5g12580	0.203761	0.0504221
Afu2g16060	0.220244	0.0256068		Afu2g02770	-0.208252	0.050557
Afu1g07610	0.219985	0.0324993		Afu2g09960	0.211316	0.050557
Afu2g15130	0.219775	0.0146804		Afu6g12170	-0.200579	0.050557
Afu5g10730	0.21915	0.0171696		Afu6g04960	0.487213	0.0509313
Afu1g11800	0.218708	0.00272201		Afu3g00490	0.287195	0.0509945
Afu4g04190	0.217931	0.0171787		Afu7g04270	-0.356887	0.051037
Afu4g01392	0.217898	0.00475784		Afu2g09070	-0.279479	0.0510415
Afu8g02140	0.217109	0.00176779		Afu3g14680	0.233703	0.0531263
Afu8g00760	0.215163	0.0224041		Afu4g11930	-0.238617	0.0533504
Afu4g03950	0.214936	0.0142583		Afu7g04020	0.275931	0.0533879
Afu3g00900	0.214432	0.0373849		Afu3g11780	0.210635	0.0535803
Afu8g04890	0.214305	0.0135011		Afu8g02870	-0.264451	0.054009
Afu2g04290	0.213626	0.0205301		Afu6g11160	0.144478	0.0546058
Afu8g05040	0.213588	0.0384241		Afu3g09680	0.28593	0.0548308
Afu5g12050	0.213379	0.00492509		Afu5g03510	-0.364953	0.0550852
Afu6g04230	0.212632	0.0165929		Afu6g13490	0.250179	0.0552828
Afu5g07040	0.21214	0.00233435		Afu3g00620	0.310096	0.0562465
Afu3g12430	0.211783	0.0469965		Afu3g01080	-0.237656	0.0562465
Afu4g06520	0.211396	0.033138		Afu1g13560	-0.398925	0.0566372
Afu4g08490	0.211314	0.0199454		Afu1g11800	0.169679	0.056903
Afu2g08540	0.211288	0.044784		Afu2g03760	-0.278807	0.0573127
Afu8g04770	0.211157	0.0212139		Afu2g10280	0.187809	0.0573127
Afu4g14190	0.210623	0.0199758		Afu3g05570	0.233344	0.0573127
Afu5g07410	0.210504	0.00820962		Afu3g08460	-0.28655	0.0573127
Afu5g04155	0.210371	0.00639635		Afu5g02730	-0.214734	0.0573127
Afu2g16900	0.209922	0.0322301		Afu6g03910	-0.338841	0.0573127
Afu6g02830	0.209563	0.0188542		Afu8g02720	0.178409	0.0573127
Afu1g05770	0.209362	0.0251053		Afu3g12190	0.294146	0.0573309
Afu2g07950	0.208758	0.0367755		Afu4g05920	0.327677	0.0575267
Afu1g17110	0.208473	0.0270869		Afu3g00960	0.269013	0.0575304
Afu5g10590	0.20818	0.0432377		Afu6g09260	-0.503115	0.0575304
Afu7g03800	0.206772	0.0182134		Afu2g08040	0.262218	0.0577211
Afu3g11170	0.206424	0.0323545		Afu3g03860	-0.381063	0.058472
Afu1g15370	0.206411	0.031771		Afu6g02470	0.248019	0.058472
Afu1g11930	0.205858	0.0341149		Afu1g12850	-0.305555	0.0587194
Afu1g05800	0.204894	0.00568891		Afu6g00140	-0.334191	0.0588033
Afu6g06990	0.204834	0.00654248		Afu1g09580	-0.335413	0.0592333
Afu3g05810	0.204707	0.0336838		Afu6g02940	0.177815	0.0592333
Afu2g03170	0.203631	0.0454512		Afu2g05635	-0.631092	0.0592632
Afu8g05270	0.2034	0.00782082		Afu1g15890	0.209692	0.0595858
Afu3g10220	0.202567	0.012811		Afu1g12750	-0.240288	0.0607542
Afu1g01970	0.2019	0.0126768		Afu3g11500	0.209513	0.0611109
Afu2g01060	0.201668	0.0372956		Afu6g12360	0.230954	0.0611109
Afu3g06690	0.201391	0.0492729		Afu7g05130	0.262721	0.0611109
Afu1g05060	0.201388	0.0457243		Afu2g01320	0.214267	0.0616478
Afu2g14130	0.200043	0.0186779		Afu4g00290	0.323886	0.0616626
Afu2g12200	0.199993	0.0363006		Afu5g13715	0.490051	0.0620097
Afu1g07690	0.199922	0.0300682		Afu1g09520	-0.270431	0.0628458
Afu2g02730	0.19889	0.0126228		Afu5g09540	-0.258117	0.0628458
Afu5g13540	0.198782	0.0305637		Afu2g09200	-0.233348	0.0633023
Afu1g02870	0.198662	0.0317103		Afu5g01970	0.140758	0.0634084
Afu3g11440	0.197764	0.0217782		Afu2g12790	0.455278	0.0635427
Afu1g15900	0.197403	0.0217202		Afu3g13210	0.188264	0.0642246
Afu5g12990	0.197153	0.0377124		Afu2g00880	-0.403578	0.0647605
Afu4g07040	0.197061	0.0213998		Afu2g07910	-0.296645	0.0649966
Afu1g02600	0.19702	0.0160439		Afu3g12740	0.315806	0.0655483
Afu3g01980	0.196453	0.0307107		Afu6g11540	0.491717	0.0655483
Afu5g05540	0.195881	0.0160558		Afu4g09420	-0.492995	0.0657555
Afu3g13970	0.195802	0.00481397		Afu4g06880	0.265397	0.0666298
Afu4g13200	0.194399	0.00854432		Afu1g15930	-0.257219	0.0666947
Afu1g15350	0.193717	0.0280143		Afu2g00660	0.171436	0.06702
Afu6g08050	0.19344	0.0416817		Afu5g11030	0.19023	0.0676197
Afu5g03060	0.193333	0.0246803		Afu4g06160	0.289303	0.0677368
Afu3g13370	0.192697	0.0457243		Afu3g14670	0.245958	0.0679102
Afu3g06030	0.192308	0.0124675		Afu7g00780	0.262697	0.0679705
Afu1g02910	0.192252	0.00540097		Afu5g10950	0.237258	0.068195
Afu2g11830	0.192231	0.0179338		Afu5g00310	0.259146	0.0686734
Afu4g11700	0.191926	0.0238143		Afu5g10660	0.385925	0.0686734
Afu6g07780	0.19144	0.0353514		Afu2g06130	-0.255705	0.0691689
Afu5g08170	0.190943	0.0134604		Afu8g04760	0.301119	0.0698431
Afu6g09160	0.190116	0.00842157		Afu2g04850	-0.278414	0.0699033
Afu2g01010	0.190001	0.0285928		Afu5g09030	-0.488837	0.0699033
Afu1g02800	0.189471	0.0286503		Afu2g16230	0.197326	0.070323
Afu1g03680	0.188778	0.00472579		Afu4g14700	0.315278	0.070328
Afu1g10350	0.188594	0.00135111		Afu5g10930	0.463689	0.0709812
Afu4g03100	0.188579	0.0472488		Afu1g00440	0.591334	0.0710351
Afu5g08750	0.186992	0.0383721		Afu3g01100	-0.725822	0.0710351
Afu5g01970	0.186	0.00279679		Afu7g04180	0.282889	0.0727639
Afu4g13500	0.185891	0.00732348		Afu2g00210	0.231581	0.0727772
Afu6g12950	0.185671	0.0176803		Afu2g16480	0.164985	0.0727772
Afu6g04000	0.184697	0.0360487		Afu3g02280	0.337392	0.0727772
Afu5g02780	0.184391	0.0304093		Afu3g11440	0.186376	0.0727772
Afu2g10330	0.184266	0.0494638		Afu5g01930	-0.200931	0.0727772
Afu5g11030	0.183701	0.0421185		Afu7g06610	-0.292195	0.0727772
Afu6g11140	0.183637	0.01162		Afu1g13290	0.203546	0.073076
Afu7g01620	0.183006	0.0132836		Afu3g12790	-0.293311	0.073076
Afu8g02710	0.182664	0.0251053		Afu4g03200	0.377708	0.073076
Afu1g08767	0.182005	0.0274398		Afu2g13140	0.22764	0.0732422
Afu3g06450	0.181933	0.0213286		Afu7g03800	0.18693	0.0733384
Afu5g12130	0.180239	0.0421185		Afu8g04630	0.286894	0.0737094
Afu2g10400	0.179602	0.0481407		Afu5g03590	-0.207079	0.0737099
Afu4g01220	0.179261	0.04659		Afu4g08450	-0.330011	0.0738436
Afu1g12940	0.178938	0.0297128		Afu5g00330	0.618364	0.0738436
Afu4g06700	0.178216	0.0282235		Afu4g14680	-0.200827	0.074789
Afu2g01750	0.17791	0.0194936		Afu5g01820	0.229481	0.0751309
Afu6g04940	0.17761	0.0424033		Afu3g13970	0.15097	0.0756001
Afu1g12490	0.176853	0.0181163		Afu5g08780	0.177886	0.0756061
Afu8g05160	0.176844	0.0432298		Afu5g12990	0.198846	0.0762519
Afu2g09890	0.176818	0.0451781		Afu2g15900	0.231834	0.0768175
Afu1g03630	0.175812	0.00854432		Afu3g11990	0.170473	0.0768175
Afu5g03700	0.175106	0.0427588		Afu4g08310	-0.511044	0.0768175
Afu5g06060	0.174397	0.0205021		Afu4g08470	-0.182394	0.0768175
Afu4g08040	0.173818	0.0205251		Afu5g06660	0.219595	0.0768175
Afu5g01800	0.173586	0.0320244		Afu8g00690	0.691754	0.0768175
Afu1g14910	0.173219	0.0155074		Afu2g05980	0.197302	0.0773472
Afu1g09030	0.173007	0.015338		Afu5g07410	0.170998	0.0773472
Afu3g11330	0.172842	0.0372956		Afu6g01960	-0.349093	0.0773472
Afu4g10210	0.171748	0.0260579		Afu5g06010	0.197196	0.0777559
Afu3g09620	0.17167	0.0256068		Afu6g14070	-0.767369	0.0786731
Afu6g01840	0.170439	0.0246803		Afu2g01810	0.200179	0.0801872
Afu5g04320	0.168038	0.0158592		Afu2g07630	-0.256326	0.0801872
Afu4g11510	0.16678	0.043001		Afu2g16300	0.266128	0.0801872
Afu2g02860	0.166337	0.00206599		Afu5g09820	-0.650963	0.0801872
Afu2g13430	0.165428	0.0418122		Afu6g03025	-0.250228	0.0801872
Afu1g09940	0.164572	0.0410502		Afu6g14120	0.244294	0.0801872
Afu5g14880	0.16419	0.0119131		Afu7g01170	0.94622	0.0801872
Afu5g04180	0.163565	0.0320244		Afu8g01260	0.329284	0.0801872
Afu8g00620	0.162993	0.0323545		Afu1g04620	0.206483	0.0808848
Afu5g12210	0.162423	0.0148357		Afu4g13500	0.150471	0.08123
Afu2g08990	0.161369	0.031432		Afu1g11400	-0.232662	0.0813537
Afu6g11430	0.160986	0.0179338		Afu2g00240	0.496568	0.0816129
Afu8g05630	0.160342	0.0166508		Afu1g13080	-1.23369	0.0834856
Afu7g04160	0.159013	0.01162		Afu4g10950	0.230358	0.0834856
Afu3g07720	0.157972	0.0310244		Afu4g11420	-0.64332	0.0834856
Afu6g09080	0.157521	0.032829		Afu2g15850	0.395516	0.0844427
Afu5g09310	0.15681	0.0246803		Afu1g12930	0.221247	0.0844741
Afu7g02480	0.155441	0.026483		Afu8g01540	0.360434	0.0845168
Afu2g10810	0.153202	0.0460274		Afu2g15290	-0.211239	0.0850272
Afu1g08960	0.15192	0.0480323		Afu3g02060	0.570888	0.0850272
Afu4g06820	0.151863	0.00455228		Afu5g01910	-0.205904	0.0850272
Afu1g07220	0.151068	0.0439689		Afu3g03010	0.581813	0.0850475
Afu1g10950	0.150881	0.0414334		Afu4g06510	-0.216163	0.0855983
Afu5g06440	0.150021	0.0322312		Afu4g06170	0.234389	0.0859353
Afu5g08230	0.144903	0.0256068		Afu4g10080	-0.226319	0.0864556
Afu3g09390	0.144649	0.0350169		Afu6g03020	-0.459822	0.0865079
Afu6g12540	0.14447	0.0264724		Afu5g07520	0.202805	0.0870137
Afu6g14210	0.139826	0.0392674		Afu3g04160	-0.209918	0.087952
Afu2g16870	0.13896	0.0499789		Afu3g10470	-0.175868	0.087952
Afu1g11730	0.137606	0.012486		Afu4g12100	-0.201722	0.087952
Afu1g01960	-0.152774	0.0457243		Afu4g14560	-0.391281	0.087952
Afu5g08190	-0.165075	0.0475033		Afu4g14650	0.509095	0.087952
Afu1g05540	-0.168021	0.0498422		Afu3g00410	-0.466093	0.0890893
Afu1g17350	-0.171326	0.0314602		Afu4g07210	0.178679	0.0892115
Afu7g04870	-0.179921	0.0165783		Afu3g08320	-0.267232	0.0900698
Afu1g09690	-0.181901	0.0495572		Afu4g03320	-0.306398	0.0900698
Afu1g07660	-0.183052	0.0480323		Afu5g12330	0.192536	0.0900698
Afu4g08470	-0.184575	0.0325015		Afu2g00530	0.622053	0.0902797
Afu6g02850	-0.187745	0.004448		Afu3g12300	-0.309367	0.0902837
Afu3g13820	-0.188603	0.0150688		Afu4g07060	0.338568	0.0902837
Afu1g10650	-0.188606	0.0433211		Afu1g03090	0.180194	0.0903174
Afu3g00720	-0.193515	0.0323545		Afu5g07160	-0.281956	0.0903174
Afu1g09190	-0.196591	0.0217348		Afu4g07180	0.210169	0.0903659
Afu1g14290	-0.196618	0.0221855		Afu7g04490	-0.225467	0.0903659
Afu2g03070	-0.197032	0.00385359		Afu5g07340	0.317024	0.0905988
Afu5g10820	-0.197576	0.0348912		Afu2g04290	0.19255	0.0906543
Afu2g16530	-0.201335	0.042218		Afu1g10020	-0.518619	0.0909811
Afu3g07230	-0.201616	0.0344995		Afu2g04070	-0.511478	0.0909811
Afu4g14680	-0.202563	0.0360687		Afu2g08920	-0.326416	0.0909811
Afu1g04920	-0.204254	0.0485147		Afu2g14810	-0.168571	0.0909811
Afu6g14340	-0.204373	0.0216561		Afu3g01040	-0.410968	0.0909811
Afu2g02770	-0.204936	0.0287992		Afu4g11940	-0.342017	0.0909811
Afu5g07265	-0.205306	0.00676295		Afu6g08470	0.357023	0.0909811
Afu2g08940	-0.206815	0.00690993		Afu8g00130	0.317024	0.0909811
Afu1g00920	-0.210242	0.011535		Afu6g12930	0.249185	0.0919806
Afu2g05620	-0.211246	0.0404039		Afu7g01620	0.154038	0.0919806
Afu6g05280	-0.211595	0.01162		Afu2g03210	-0.221316	0.0921081
Afu2g06190	-0.216095	0.0397005		Afu3g05320	-0.225969	0.0921081
Afu5g03590	-0.216744	0.0263498		Afu6g00180	0.39629	0.0921081
Afu2g09540	-0.216874	0.00982304		Afu3g08520	-0.165662	0.0921286
Afu6g13150	-0.21747	0.00928027		Afu1g15660	-0.614554	0.0921599
Afu6g02530	-0.218273	0.0470692		Afu5g04340	-0.401536	0.0921599
Afu6g03430	-0.218279	0.040292		Afu7g07060	0.826694	0.0924652
Afu3g12230	-0.218554	0.0217644		Afu2g16430	0.567503	0.0929641
Afu2g05820	-0.219135	0.0469101		Afu3g12150	0.178801	0.0931381
Afu3g13980	-0.219372	0.0165919		Afu5g14290	-0.228094	0.0931381
Afu4g07050	-0.219804	0.0446555		Afu1g10720	-0.27921	0.0936566
Afu4g05980	-0.220154	0.0039889		Afu2g12640	-0.299286	0.0936566
Afu8g05480	-0.220286	0.01162		Afu2g15530	-0.559787	0.0936566
Afu2g13970	-0.221712	0.01162		Afu3g07530	0.161864	0.0936566
Afu4g10080	-0.222049	0.0498422		Afu3g14130	-0.588536	0.0936566
Afu1g16820	-0.222094	0.00661253		Afu4g02810	0.403189	0.0936566
Afu4g10120	-0.223589	0.0468194		Afu4g11150	0.131475	0.0936566
Afu7g01990	-0.224775	0.0358687		Afu5g02160	0.189908	0.0936566
Afu6g10940	-0.226907	0.0088171		Afu5g02490	-0.40156	0.0936566
Afu3g11620	-0.227149	0.0285749		Afu6g13560	-0.389189	0.0936989
Afu3g10150	-0.227508	0.0498422		Afu5g12050	0.160273	0.0943688
Afu2g07600	-0.228484	0.0320244		Afu1g16440	0.380138	0.09512
Afu3g11850	-0.229264	0.0123078		Afu3g10820	0.202615	0.09512
Afu3g05640	-0.231354	0.0421373		Afu6g06328	-0.34652	0.09512
Afu4g06510	-0.231589	0.0323545		Afu6g07020	-0.247032	0.09512
Afu7g04820	-0.231827	0.0141543		Afu8g05975	-0.299174	0.09512
Afu1g06930	-0.232218	0.0244619		Afu2g00500	-0.33351	0.0954803
Afu7g05390	-0.23319	0.0430479		Afu4g14060	0.180593	0.0954803
Afu4g01285	-0.234422	0.0266115		Afu1g13610	0.189403	0.0965828
Afu6g14370	-0.234584	0.0017918		Afu3g03220	-1.20323	0.0966742
Afu4g04110	-0.235487	0.0346755		Afu5g13830	-0.293082	0.0966742
Afu1g04890	-0.235514	0.0209307		Afu3g09100	-0.263223	0.0976539
Afu4g11930	-0.23665	0.0348353		Afu5g10940	-0.324098	0.0978976
Afu1g12730	-0.237376	0.03604		Afu1g14700	-0.374747	0.0980316
Afu3g06390	-0.238111	0.0343239		Afu3g01840	0.348969	0.0980316
Afu4g06275	-0.239362	0.0421373		Afu1g05280	0.162641	0.0983239
Afu3g12520	-0.239643	0.0251053		Afu1g17070	0.204741	0.0983239
Afu1g16730	-0.240527	0.0345256		Afu2g07670	0.16821	0.0983239
Afu5g01870	-0.241057	0.0110397		Afu5g00550	0.544154	0.0983239
Afu6g12490	-0.246259	0.0160996		Afu5g08230	0.130252	0.0983239
Afu6g00770	-0.247222	0.0414617		Afu1g09080	-0.199719	0.0984508
Afu1g15380	-0.251797	0.0421198		Afu3g09540	-0.294588	0.0984508
Afu3g09050	-0.252323	0.0146804		Afu5g01990	-0.888208	0.0984508
Afu6g09430	-0.254047	0.017868		Afu8g05220	0.18478	0.0984586
Afu2g14100	-0.255579	0.014123		Afu8g05270	0.156892	0.0987395
Afu3g13920	-0.255602	0.0174305		Afu5g12980	-0.339068	0.0996107
Afu2g05580	-0.258502	0.0421373		Afu1g14910	0.145786	0.0997248
Afu7g05440	-0.259401	0.00474682		Afu2g12780	0.305292	0.0997248
Afu1g13850	-0.260602	0.0214325		Afu3g09690	0.391635	0.0997248
Afu2g14840	-0.260733	0.00676295		Afu4g06060	0.195402	0.0997248
Afu1g09080	-0.260835	0.00735014		Afu7g08340	0.252103	0.0997248
Afu2g07540	-0.261421	0.0309907		Afu7g00890	-0.824054	0.100324
Afu3g06580	-0.264095	0.0469101		Afu6g03080	0.230786	0.100572
Afu1g16523	-0.264329	0.0109208		Afu2g02010	0.186712	0.100991
Afu8g00590	-0.265906	0.00593708		Afu3g00850	0.393831	0.101439
Afu4g14450	-0.266839	0.00475784		Afu3g01980	0.181876	0.101439
Afu5g03720	-0.267254	0.0451473		Afu8g01420	0.343227	0.101439
Afu8g02190	-0.26918	0.0494638		Afu6g01870	0.243994	0.101741
Afu8g02700	-0.269844	0.0321926		Afu2g05850	0.171954	0.102039
Afu1g11650	-0.270158	0.0402725		Afu2g15210	-0.216731	0.102039
Afu3g06750	-0.27089	0.0105376		Afu6g03830	-0.263179	0.1027
Afu2g13560	-0.271135	0.0286638		Afu1g05770	0.184066	0.102728
Afu3g10140	-0.271288	0.0391073		Afu1g17400	-0.236386	0.102728
Afu6g13680	-0.271879	0.0120035		Afu2g06205	-0.20193	0.102728
Afu7g06430	-0.272359	0.0181494		Afu5g08480	-0.265395	0.102728
Afu1g01600	-0.272432	0.00678688		Afu6g07250	-0.270058	0.102728
Afu2g17580	-0.273967	0.0204661		Afu3g11850	-0.185138	0.103495
Afu3g10230	-0.273983	0.0304323		Afu6g01830	0.267108	0.103495
Afu1g07620	-0.274049	0.0169752		Afu2g13010	-0.15057	0.104143
Afu2g16930	-0.274872	0.0112998		Afu4g07040	0.169661	0.104543
Afu5g07660	-0.275688	0.0367755		Afu6g09430	-0.210528	0.106024
Afu5g05705	-0.276592	0.0326455		Afu5g03790	-0.525351	0.106067
Afu2g12590	-0.277077	0.023017		Afu6g07470	-0.252606	0.106067
Afu6g07470	-0.278707	0.0316092		Afu7g00390	0.307663	0.106619
Afu4g05830	-0.278957	0.00124149		Afu2g09750	-0.243477	0.107796
Afu2g16360	-0.280137	0.0367755		Afu5g02020	-0.485257	0.108502
Afu1g11710	-0.280762	0.0314602		Afu1g16850	0.186484	0.108557
Afu1g15440	-0.282148	0.0298349		Afu4g09710	-0.361024	0.108674
Afu4g10180	-0.282731	0.0203972		Afu2g10400	0.17533	0.108998
Afu4g04210	-0.283104	0.0365908		Afu7g08237	-0.297695	0.109087
Afu2g13990	-0.28401	0.028095		Afu2g16860	-0.559672	0.110038
Afu5g08110	-0.284337	0.0273771		Afu5g11350	0.180361	0.110038
Afu3g12020	-0.2853	0.00629089		Afu2g16490	-0.143571	0.110264
Afu5g09550	-0.28616	0.0317103		Afu3g13040	-0.279761	0.11034
Afu6g05200	-0.28762	0.0136303		Afu4g11130	-0.203341	0.11034
Afu1g16160	-0.288318	0.0128948		Afu1g02660	-0.541946	0.110761
Afu7g05810	-0.288957	0.0200166		Afu3g07740	-0.3383	0.110761
Afu4g14380	-0.289279	0.0454289		Afu4g01160	0.346011	0.110761
Afu2g03780	-0.289318	0.0226593		Afu8g05030	0.275277	0.110761
Afu2g01620	-0.289878	0.0060544		Afu4g09040	-0.440755	0.112761
Afu1g14790	-0.29263	0.00621635		Afu5g07960	0.181788	0.113017
Afu4g11140	-0.293512	0.00639291		Afu1g05240	0.225105	0.113339
Afu3g13110	-0.293965	0.0373849		Afu6g11140	0.144072	0.114728
Afu7g04811	-0.29414	0.00528999		Afu6g13060	-0.166275	0.114728
Afu8g00840	-0.29464	0.0346755		Afu2g04480	-0.261045	0.115089
Afu6g12840	-0.295567	0.00413443		Afu4g09170	0.26024	0.115089
Afu2g07490	-0.295708	0.031496		Afu5g12570	-0.220911	0.115089
Afu1g14870	-0.295902	0.0191113		Afu6g08540	-0.227908	0.115089
Afu1g06830	-0.296849	0.0346755		Afu7g00570	-0.574032	0.115089
Afu5g11830	-0.297325	0.0148357		Afu8g00260	0.342729	0.115089
Afu2g14700	-0.298095	0.00495009		Afu1g09190	-0.168858	0.115576
Afu5g07770	-0.298195	0.0293115		Afu1g12830	-0.234934	0.11565
Afu2g17190	-0.298237	0.00793386		Afu2g14840	-0.194822	0.11565
Afu2g07370	-0.298528	0.0490257		Afu4g14600	0.496844	0.11565
Afu4g03870	-0.299392	0.0149092		Afu6g02680	-0.17597	0.11565
Afu3g07540	-0.299501	0.000798764		Afu6g07920	-0.451732	0.116874
Afu2g00220	-0.299805	0.000253347		Afu2g12440	0.366768	0.117136
Afu3g08340	-0.299836	0.0490257		Afu6g14490	-0.176381	0.117136
Afu3g09540	-0.302294	0.0414334		Afu5g01880	0.195047	0.117276
Afu4g08870	-0.302417	0.0132915		Afu1g06000	-0.56759	0.119213
Afu2g15290	-0.303697	0.00205076		Afu6g08290	-0.249489	0.120472
Afu1g14490	-0.304957	0.0274398		Afu1g01820	-0.824354	0.120918
Afu1g06340	-0.305036	0.00833583		Afu1g02120	0.235545	0.120918
Afu4g10100	-0.305193	0.00498155		Afu2g05810	0.277165	0.121058
Afu2g13480	-0.305233	0.00274194		Afu6g04910	-0.365572	0.121058
Afu2g15190	-0.305738	0.0133177		Afu1g17520	0.219274	0.121589
Afu1g01770	-0.306847	0.026483		Afu2g05580	-0.236408	0.121589
Afu5g05630	-0.307398	0.0126228		Afu3g09050	-0.197178	0.121589
Afu5g08970	-0.307542	0.0266115		Afu4g06730	-0.200994	0.121589
Afu2g02290	-0.309562	0.033602		Afu1g14895	-0.818724	0.121609
Afu2g10090	-0.309613	0.0163498		Afu3g05580	0.204536	0.121872
Afu1g04575	-0.309784	0.00594022		Afu5g14990	-0.263116	0.121881
Afu2g12300	-0.309934	0.0104745		Afu4g10110	-0.165971	0.122382
Afu8g04310	-0.310628	0.0497725		Afu3g14980	0.31192	0.123404
Afu2g14661	-0.310915	0.0440036		Afu8g04110	0.322533	0.124584
Afu2g02350	-0.311135	0.0153867		Afu1g04390	-0.213374	0.124633
Afu1g09590	-0.312228	0.00203358		Afu6g07600	-0.241356	0.124633
Afu3g09970	-0.312891	0.0452537		Afu7g02310	-0.317422	0.124633
Afu2g09230	-0.312993	0.0415873		Afu6g13680	-0.210926	0.124696
Afu8g00920	-0.313198	0.0323545		Afu1g13310	0.22093	0.125803
Afu5g13110	-0.313903	0.0216561		Afu6g14370	-0.148536	0.127512
Afu4g09380	-0.314133	0.0238143		Afu5g03840	-0.371995	0.129021
Afu5g12895	-0.31488	0.0213998		Afu3g14140	0.199861	0.129024
Afu3g06960	-0.315232	0.0134527		Afu3g02450	0.322885	0.129658
Afu3g12310	-0.316222	0.00209518		Afu1g10420	-0.385811	0.130351
Afu7g08237	-0.317508	0.0420811		Afu3g00610	0.458181	0.130915
Afu1g15930	-0.317867	0.00627558		Afu4g11320	-0.191989	0.130915
Afu6g03910	-0.318068	0.0469965		Afu2g10390	0.301597	0.13094
Afu7g04140	-0.318634	0.0241792		Afu8g01310	-0.915985	0.132166
Afu2g03210	-0.319245	0.00212702		Afu2g00200	0.664217	0.132634
Afu4g13230	-0.31973	0.0194936		Afu2g16900	0.190581	0.132634
Afu6g10290	-0.320547	0.0088171		Afu8g05510	-0.928041	0.132634
Afu6g08540	-0.32069	0.00499078		Afu2g05085	0.294728	0.133346
Afu5g05450	-0.321469	0.0053861		Afu3g09390	0.129076	0.133346
Afu4g08910	-0.321934	0.00539894		Afu4g08720	0.149194	0.133346
Afu1g15020	-0.32199	0.00759453		Afu6g07290	-0.18277	0.133346
Afu1g15120	-0.322077	0.047168		Afu4g10090	-0.218258	0.13346
Afu3g07970	-0.322098	0.0238143		Afu3g10190	0.178562	0.133575
Afu6g00140	-0.322307	0.0404708		Afu8g06180	-0.139953	0.133718
Afu8g04910	-0.322367	0.0102768		Afu6g07010	-1.34231	0.133748
Afu2g15220	-0.323093	0.00583792		Afu3g15090	-0.265929	0.134048
Afu2g03770	-0.32355	0.0356915		Afu6g06670	0.193277	0.134048
Afu3g06600	-0.323973	0.00280769		Afu1g12370	0.159271	0.134467
Afu3g13250	-0.324237	0.00472579		Afu7g02600	-0.146803	0.134467
Afu6g13550	-0.324396	0.00860363		Afu3g13860	-0.540942	0.13511
Afu3g15090	-0.324613	0.0227375		Afu6g07855	-0.299065	0.135745
Afu1g12520	-0.324836	0.00401351		Afu6g09410	-0.223027	0.135914
Afu2g10050	-0.325732	0.00116403		Afu1g05590	0.221495	0.137701
Afu4g14390	-0.327809	0.038264		Afu7g05850	-0.390797	0.138238
Afu8g06030	-0.328075	0.0470692		Afu7g03950	0.284263	0.138917
Afu3g01080	-0.328196	0.00135906		Afu3g05780	0.151982	0.13912
Afu4g10810	-0.329093	0.00251744		Afu3g11210	-0.238083	0.139832
Afu2g17550	-0.329698	0.0418194		Afu6g11320	-0.503579	0.141684
Afu3g12210	-0.331673	0.00817068		Afu1g14210	-0.349993	0.142168
Afu7g05860	-0.33274	0.0442218		Afu3g14770	1.15791	0.142385
Afu4g00225	-0.333276	0.0349885		Afu4g07230	-0.269709	0.14258
Afu1g16060	-0.334378	0.000451104		Afu3g06570	-0.294713	0.144011
Afu1g00550	-0.334764	0.00234532		Afu3g09810	-0.211225	0.144011
Afu2g12920	-0.33726	0.0158592		Afu3g10120	-0.322919	0.144011
Afu3g08230	-0.338677	0.00105747		Afu1g09430	-0.35595	0.14418
Afu1g06770	-0.339083	0.00860062		Afu8g05480	-0.16726	0.144323
Afu8g02870	-0.339458	0.00288046		Afu2g15130	0.169081	0.145011
Afu2g10440	-0.339926	0.0165783		Afu4g08010	0.174741	0.145011
Afu2g14150	-0.34028	0.0017019		Afu7g03770	-0.176384	0.145011
Afu5g11020	-0.340458	0.0303037		Afu2g17580	-0.218863	0.145275
Afu2g03760	-0.342646	0.0067926		Afu1g05800	0.142298	0.145834
Afu8g06150	-0.342994	0.0270572		Afu1g10080	0.173297	0.146415
Afu6g12450	-0.343099	0.0227029		Afu7g00800	-0.390582	0.146641
Afu1g15670	-0.34338	0.0244619		Afu1g07380	-0.256748	0.146966
Afu1g11130	-0.344102	0.0145037		Afu1g15000	0.247336	0.146966
Afu4g08850	-0.34598	0.00739307		Afu1g17350	-0.145757	0.146966
Afu1g01390	-0.346669	0.00308196		Afu2g02730	0.149948	0.146966
Afu5g01580	-0.347299	0.0217644		Afu3g06750	-0.198837	0.146966
Afu2g10300	-0.347838	0.017148		Afu3g12680	-0.378192	0.146966
Afu2g14610	-0.350534	0.0226162		Afu4g07360	0.206888	0.146966
Afu5g03510	-0.350765	0.0464058		Afu5g13370	-0.227351	0.146966
Afu5g08990	-0.352326	0.00118101		Afu5g14240	0.994852	0.146966
Afu1g16010	-0.352807	0.00594022		Afu5g15020	0.16863	0.146966
Afu5g14080	-0.355636	0.0159545		Afu5g15050	-0.421335	0.146966
Afu6g14470	-0.356149	0.0476113		Afu6g07350	-0.343332	0.146966
Afu1g05120	-0.356895	0.00361524		Afu7g01960	0.20576	0.146966
Afu1g13030	-0.357196	0.0385909		Afu7g05640	-0.522957	0.146966
Afu1g16040	-0.357204	0.0365908		Afu1g02600	0.152817	0.147094
Afu3g00140	-0.357221	0.0425124		Afu1g12020	0.147801	0.147621
Afu5g01910	-0.357658	0.000124737		Afu6g07840	0.196633	0.147676
Afu6g07250	-0.357809	0.00732348		Afu8g05120	0.222594	0.1481
Afu6g04420	-0.358319	0.0194936		Afu6g11380	-0.135466	0.148418
Afu6g03980	-0.35862	0.00730646		Afu2g13680	0.104277	0.148814
Afu4g00220	-0.358781	0.0293115		Afu1g14230	-0.688765	0.149039
Afu2g03410	-0.360864	0.00914142		Afu1g05060	0.180381	0.149234
Afu6g04660	-0.361236	0.0303037		Afu2g17800	0.170803	0.149234
Afu1g07230	-0.363204	0.0163336		Afu4g04110	-0.202986	0.149234
Afu8g00490	-0.364483	0.0255136		Afu5g12490	-0.338253	0.149417
Afu2g09700	-0.36503	0.00018729		Afu4g11140	-0.203649	0.149706
Afu4g07435	-0.365856	0.0135246		Afu6g12320	-0.33226	0.149866
Afu1g10640	-0.36611	0.0227029		Afu3g01020	-0.28379	0.150669
Afu3g11260	-0.366957	0.00130285		Afu2g13210	-0.233744	0.150974
Afu1g07600	-0.367077	0.0035185		Afu5g10810	0.162424	0.150974
Afu6g12780	-0.367307	0.0482165		Afu2g05360	0.215313	0.151093
Afu1g02650	-0.368409	0.0255461		Afu4g04290	-0.178792	0.151093
Afu5g09400	-0.368599	0.0088171		Afu2g11230	0.290519	0.151675
Afu4g06740	-0.368885	0.00100054		Afu5g03750	-0.471453	0.151675
Afu2g07910	-0.369257	0.00552062		Afu2g12060	0.166168	0.151962
Afu5g09780	-0.370083	0.0315292		Afu5g00930	0.322493	0.152679
Afu5g07730	-0.370885	0.0213495		Afu3g14450	-0.529928	0.153622
Afu6g07610	-0.370919	0.00353629		Afu5g11100	0.301422	0.153912
Afu1g12850	-0.371348	0.00604683		Afu1g02870	0.167299	0.154286
Afu3g09810	-0.37169	0.000616525		Afu1g13910	0.173581	0.154286
Afu2g09750	-0.373031	0.0017019		Afu2g13390	0.614511	0.154286
Afu3g08170	-0.373175	0.00295696		Afu6g06520	0.132827	0.154286
Afu6g01960	-0.374475	0.0302164		Afu6g12490	-0.187612	0.154286
Afu2g17170	-0.374779	0.020078		Afu8g02710	0.148921	0.154286
Afu2g14780	-0.374846	0.0317159		Afu8g05820	-0.202894	0.154286
Afu7g04490	-0.375095	0.000334137		Afu1g15920	-0.205719	0.154448
Afu1g16020	-0.378446	0.00245063		Afu1g03700	0.268879	0.155331
Afu2g11850	-0.380398	0.0159069		Afu1g17490	0.533517	0.155331
Afu6g11260	-0.380708	0.000761732		Afu3g01520	0.422173	0.155331
Afu2g03040	-0.380811	0.000665151		Afu4g14390	-0.27367	0.155338
Afu5g02430	-0.381218	0.0274945		Afu1g10170	-0.273455	0.156231
Afu2g02920	-0.382099	0.0144148		Afu2g02380	0.188643	0.156231
Afu5g08650	-0.382572	0.0287992		Afu2g08190	-0.169041	0.156231
Afu3g13000	-0.383231	0.0274589		Afu2g08780	0.17088	0.156231
Afu5g06360	-0.383525	0.0126228		Afu3g07430	-0.134558	0.156231
Afu6g08290	-0.383828	0.00188515		Afu3g09350	-0.24398	0.156231
Afu7g02050	-0.383999	9.23867e-05		Afu4g03680	0.186349	0.156231
Afu5g09430	-0.385196	0.000330806		Afu4g06900	0.193267	0.156231
Afu4g07730	-0.386435	0.0016981		Afu4g08560	-0.196321	0.156231
Afu3g06970	-0.386727	0.0141168		Afu4g10910	-0.152237	0.156231
Afu6g02440	-0.387141	0.00134042		Afu6g05000	-0.228008	0.156231
Afu5g12490	-0.387635	0.0416817		Afu6g10960	-0.375892	0.156231
Afu6g13320	-0.390345	0.0171787		Afu4g07300	-0.181059	0.156518
Afu4g03325	-0.391226	0.00188515		Afu6g06960	0.167264	0.156518
Afu3g10120	-0.391323	0.0256068		Afu4g02720	0.220916	0.157574
Afu3g11980	-0.391383	0.0100624		Afu8g00240	0.218268	0.157821
Afu2g07920	-0.391415	8.09312e-06		Afu1g06980	0.165908	0.15817
Afu2g12640	-0.391631	0.00854432		Afu1g14800	-0.201357	0.15817
Afu2g10500	-0.392382	0.00339051		Afu3g14540	0.808026	0.15817
Afu2g06130	-0.392798	0.000559109		Afu4g09670	-0.159066	0.15817
Afu1g17460	-0.392978	0.00667326		Afu4g12840	-0.232904	0.15817
Afu6g13250	-0.393436	0.0017019		Afu5g08390	0.154372	0.15817
Afu3g06020	-0.39391	0.00272169		Afu5g12550	0.273765	0.15817
Afu3g00710	-0.39401	0.0205301		Afu1g10890	0.251066	0.158551
Afu1g01410	-0.394771	6.55764e-05		Afu7g02480	0.126811	0.159225
Afu2g14860	-0.395821	0.0360687		Afu2g02220	0.156194	0.159935
Afu8g00400	-0.397296	0.0468194		Afu1g15020	-0.222853	0.160172
Afu1g05340	-0.398748	0.00528999		Afu3g09600	-0.1792	0.160172
Afu6g12070	-0.398865	0.0322301		Afu4g03310	0.36518	0.160172
Afu2g11450	-0.399394	0.0277288		Afu4g03440	0.356305	0.160172
Afu1g15730	-0.39981	0.00567766		Afu4g12110	-0.229803	0.160172
Afu2g08020	-0.400121	0.00520399		Afu5g08150	-0.20998	0.160172
Afu1g03110	-0.400324	2.51584e-06		Afu6g10340	0.153349	0.160172
Afu3g06840	-0.40033	0.0108817		Afu6g13140	0.286276	0.160172
Afu3g10920	-0.400877	0.00413443		Afu1g09650	-0.224395	0.160555
Afu7g02140	-0.4015	0.00713147		Afu1g10460	-0.250942	0.160555
Afu3g10290	-0.402434	0.00188515		Afu2g06160	-0.494692	0.160555
Afu2g10100	-0.403616	0.0191113		Afu3g02253	0.23858	0.160555
Afu3g00865	-0.404195	0.0250677		Afu3g13550	-0.362725	0.160555
Afu8g00430	-0.4042	0.00594022		Afu4g08910	-0.215663	0.160555
Afu8g00390	-0.404914	0.00853241		Afu6g03590	0.262664	0.160555
Afu2g00880	-0.405561	0.0320244		Afu6g03630	0.230145	0.160555
Afu3g12060	-0.406895	0.00603213		Afu7g00210	0.141627	0.160555
Afu3g01110	-0.408274	0.00528999		Afu8g00380	-0.295456	0.160555
Afu1g16310	-0.40874	0.0145037		Afu8g05640	0.137483	0.160555
Afu2g14230	-0.410155	0.0231172		Afu8g07310	0.914449	0.160666
Afu7g06110	-0.410316	0.0246803		Afu3g06850	0.175388	0.161993
Afu4g10800	-0.410711	0.0132836		Afu6g00770	-0.212691	0.161993
Afu7g00790	-0.410808	0.0106		Afu8g02070	0.479235	0.161993
Afu5g08250	-0.410982	0.00115252		Afu1g07440	0.20205	0.163519
Afu2g04130	-0.412098	0.00730646		Afu5g03350	0.141976	0.163519
Afu1g00500	-0.412249	0.0256503		Afu6g12720	-0.199564	0.163708
Afu1g09100	-0.413592	0.00339		Afu2g03680	-0.164245	0.163742
Afu8g00500	-0.413666	0.00518116		Afu4g07650	-0.169153	0.163742
Afu4g00230	-0.414138	0.026483		Afu4g08440	0.143935	0.163742
Afu4g10620	-0.415167	0.00786301		Afu7g05860	-0.289726	0.163742
Afu5g01640	-0.417054	0.0286638		Afu8g04100	0.5511	0.163742
Afu2g03620	-0.417532	0.0162368		Afu1g14560	0.233663	0.164296
Afu1g10420	-0.417843	0.0470692		Afu5g06440	0.12445	0.164359
Afu2g03590	-0.417991	0.00043442		Afu5g01810	0.204762	0.164416
Afu4g13170	-0.418023	0.0234493		Afu5g11020	-0.277149	0.164416
Afu2g16370	-0.419586	0.000272791		Afu6g03160	0.366623	0.164416
Afu6g08140	-0.420291	0.00499548		Afu1g13770	-0.35881	0.164533
Afu3g06570	-0.420293	0.00664533		Afu4g07790	0.14189	0.164533
Afu5g14740	-0.420432	0.02795		Afu8g00230	0.203645	0.164533
Afu2g06270	-0.421772	0.00342842		Afu8g05600	-0.638552	0.164533
Afu3g11870	-0.42203	0.000307538		Afu1g01770	-0.245502	0.165358
Afu6g12990	-0.422267	0.0375137		Afu8g04890	0.157794	0.166055
Afu3g01470	-0.422284	0.0263498		Afu4g03950	0.157658	0.166642
Afu3g06760	-0.423011	0.00174249		Afu5g02880	0.176667	0.166642
Afu4g07230	-0.423107	0.00331481		Afu6g13650	0.193883	0.166642
Afu1g17400	-0.423158	0.000122807		Afu7g01860	0.159403	0.166642
Afu1g03390	-0.423223	0.00705132		Afu1g12900	0.170886	0.166869
Afu6g12720	-0.423553	4.41976e-05		Afu1g00910	-0.252097	0.166886
Afu1g05500	-0.42381	0.00339051		Afu1g12250	0.350012	0.166886
Afu1g00910	-0.425826	0.00128088		Afu2g05440	-0.243313	0.166886
Afu4g03320	-0.425913	0.00421606		Afu2g09540	-0.153935	0.166886
Afu1g06880	-0.426244	0.0495123		Afu5g09930	0.162077	0.166886
Afu4g00250	-0.427379	0.0360487		Afu6g04900	-0.427031	0.166886
Afu7g05630	-0.427515	0.0251053		Afu7g01560	-0.444471	0.166886
Afu8g04020	-0.427546	0.00280769		Afu1g01960	-0.130829	0.167495
Afu2g13920	-0.428016	0.00501345		Afu3g15050	0.469387	0.167495
Afu6g13560	-0.429144	0.0285928		Afu4g08420	-0.876037	0.167597
Afu1g05670	-0.429227	0.0011144		Afu4g09850	-0.308162	0.167845
Afu3g05600	-0.430695	0.00737432		Afu4g05830	-0.159915	0.167987
Afu2g08775	-0.433246	0.000560782		Afu6g04190	-0.193126	0.167987
Afu1g04040	-0.434648	0.000828741		Afu7g06110	-0.313547	0.167987
Afu3g08460	-0.438322	0.00034116		Afu8g06990	0.367379	0.167987
Afu1g01550	-0.439592	0.0252696		Afu8g00760	0.168662	0.168548
Afu6g13470	-0.440117	0.0088171		Afu5g06020	0.207081	0.169223
Afu2g03230	-0.442041	0.000187793		Afu7g00200	-0.558754	0.169551
Afu2g01250	-0.442437	0.0272308		Afu2g14580	-0.164319	0.17049
Afu1g04660	-0.443034	0.00230072		Afu2g14150	-0.19888	0.171549
Afu2g17160	-0.443485	0.020078		Afu6g04660	-0.279563	0.171549
Afu4g03880	-0.444971	0.0078734		Afu1g11930	0.169426	0.17232
Afu8g00780	-0.446637	6.91265e-05		Afu4g11650	0.187166	0.17232
Afu4g09850	-0.447179	0.00873251		Afu2g00580	0.406011	0.1724
Afu8g00520	-0.447714	0.0083842		Afu4g03510	0.34781	0.173195
Afu4g09440	-0.447961	0.0102768		Afu4g09440	-0.31256	0.173195
Afu6g07855	-0.448769	0.00357187		Afu5g14030	-0.500421	0.173195
Afu3g11210	-0.449762	0.000140347		Afu8g00250	0.219703	0.173195
Afu6g07350	-0.450078	0.00986549		Afu1g04900	-0.168461	0.174095
Afu8g00570	-0.450142	0.00212702		Afu3g02760	0.234413	0.174095
Afu1g14410	-0.45351	0.00604138		Afu2g12030	-0.154446	0.174129
Afu7g05290	-0.454615	6.33436e-05		Afu2g14570	0.196541	0.174129
Afu4g10820	-0.455593	0.00645688		Afu3g10230	-0.221114	0.174129
Afu8g06400	-0.455987	1.68882e-06		Afu5g13995	-0.41417	0.174129
Afu3g12680	-0.456281	0.0277288		Afu6g02960	-0.18592	0.174129
Afu3g14950	-0.456492	0.027124		Afu4g03100	0.163062	0.174599
Afu5g13830	-0.459874	0.000844248		Afu4g14450	-0.167682	0.174599
Afu5g02890	-0.462098	0.000491556		Afu5g12500	-0.288742	0.174599
Afu1g04730	-0.463766	0.000362542		Afu3g07140	-0.266256	0.175331
Afu2g07440	-0.469157	0.00157973		Afu3g07300	0.199102	0.175756
Afu7g01460	-0.469607	0.00765889		Afu2g16360	-0.229648	0.175987
Afu5g10940	-0.469996	0.00258468		Afu1g10660	0.178642	0.176227
Afu2g00500	-0.470673	0.00315328		Afu1g15370	0.167068	0.176227
Afu1g03035	-0.470736	0.00914142		Afu2g00250	0.222383	0.176227
Afu5g09030	-0.471388	0.0494638		Afu2g01680	-0.432933	0.176227
Afu8g05700	-0.472035	0.00176779		Afu2g08020	-0.259121	0.176227
Afu5g03020	-0.474196	0.00620928		Afu8g02700	-0.217717	0.176227
Afu6g08320	-0.475278	0.0495123		Afu3g09990	0.238574	0.17655
Afu4g07845	-0.475655	7.8441e-06		Afu3g02175	-0.330357	0.176578
Afu1g13560	-0.480603	0.0060544		Afu3g04010	-0.348122	0.176593
Afu6g04910	-0.48143	0.00991543		Afu7g08235	-0.195442	0.176619
Afu8g00560	-0.484378	0.00409273		Afu3g07460	-0.260731	0.177033
Afu2g14330	-0.484556	0.0114452		Afu3g12940	0.128526	0.177033
Afu6g12660	-0.484694	0.000961655		Afu1g09960	-0.185678	0.177861
Afu3g09040	-0.485664	0.000151266		Afu1g03840	0.113135	0.178026
Afu6g03440	-0.486792	0.0469101		Afu6g09930	0.140939	0.178542
Afu8g02250	-0.486869	0.00233535		Afu2g10890	-0.147068	0.178711
Afu3g10680	-0.490947	6.29871e-05		Afu6g02430	-0.636226	0.179242
Afu1g12890	-0.491332	0.00741985		Afu1g09870	0.180869	0.179369
Afu6g07070	-0.492232	0.000808021		Afu7g05240	-0.365659	0.179845
Afu2g16880	-0.492312	5.2731e-07		Afu1g09610	0.137638	0.179962
Afu8g00530	-0.492651	0.00120719		Afu6g12950	0.136389	0.180747
Afu1g05990	-0.493967	0.000285243		Afu3g02480	0.204101	0.181846
Afu6g02760	-0.495071	0.000469297		Afu4g01285	-0.181105	0.181976
Afu8g00740	-0.496748	0.00107228		Afu5g02770	0.207416	0.182345
Afu4g10720	-0.499688	0.0125287		Afu5g05640	0.547568	0.182345
Afu1g06870	-0.499955	0.0480323		Afu8g02500	-0.528854	0.182345
Afu2g03860	-0.502557	0.000528548		Afu1g04575	-0.197175	0.182636
Afu2g15420	-0.503649	0.00274194		Afu5g04333	-0.158092	0.182636
Afu7g06030	-0.504401	0.00141654		Afu6g13470	-0.292711	0.182636
Afu1g09430	-0.50566	0.00676295		Afu5g12770	0.270369	0.182718
Afu3g06540	-0.505914	0.00365854		Afu2g13050	-0.429229	0.182773
Afu1g14980	-0.507365	0.000532719		Afu4g02980	0.302041	0.183022
Afu8g00580	-0.507606	0.000512304		Afu1g04270	-0.149963	0.183598
Afu1g10770	-0.508499	0.0060544		Afu3g06390	-0.192884	0.18371
Afu3g12330	-0.511006	0.00252413		Afu7g00652	0.276156	0.18371
Afu2g02150	-0.511882	0.00360426		Afu2g11260	0.231053	0.186755
Afu7g04765	-0.512853	0.0228		Afu2g13760	-0.151876	0.186755
Afu1g04530	-0.513915	0.0026125		Afu7g04800	0.286281	0.186755
Afu8g00510	-0.514627	0.00385359		Afu3g10690	-0.229816	0.188345
Afu6g00412	-0.515476	1.30035e-05		Afu1g16310	-0.296837	0.189263
Afu6g02515	-0.516917	0.00285011		Afu4g11110	-0.184387	0.189699
Afu5g09090	-0.520122	0.0438176		Afu1g17320	0.543968	0.189958
Afu3g10730	-0.521685	0.000761732		Afu2g01430	0.190337	0.189958
Afu6g03890	-0.522585	0.000291882		Afu2g02000	0.16176	0.189958
Afu4g08450	-0.522987	0.000268002		Afu4g01350	0.189921	0.189958
Afu4g12940	-0.523212	0.0041205		Afu6g10450	0.134836	0.190371
Afu5g06580	-0.5241	0.0013336		Afu3g09500	-0.966804	0.191259
Afu6g00670	-0.524917	0.000761732		Afu2g08240	0.240896	0.19179
Afu1g09580	-0.525212	0.000268002		Afu2g11200	-0.503322	0.192424
Afu6g03830	-0.527857	1.58071e-05		Afu3g00210	0.181181	0.192424
Afu4g13800	-0.530574	0.0280143		Afu5g03050	0.147249	0.192424
Afu4g12440	-0.531129	0.00468754		Afu6g06770	0.165896	0.192424
Afu2g14350	-0.531267	0.000129565		Afu2g00570	0.329066	0.192776
Afu3g12300	-0.532056	0.000179723		Afu5g08980	-0.164718	0.192776
Afu3g06425	-0.534268	0.00345618		Afu2g03040	-0.201083	0.193099
Afu3g00410	-0.535747	0.026483		Afu2g14130	0.146327	0.193099
Afu3g02850	-0.536593	0.0257144		Afu5g08680	-0.228407	0.193355
Afu6g02300	-0.536676	0.0268628		Afu4g08550	-0.156304	0.193398
Afu4g10450	-0.537366	0.0133159		Afu4g14080	0.209308	0.193919
Afu6g07630	-0.537395	0.000272791		Afu5g13630	0.195763	0.193919
Afu1g05080	-0.537856	0.000759712		Afu7g05180	0.227824	0.194412
Afu2g04320	-0.538082	0.00521328		Afu1g05850	-0.583912	0.195424
Afu4g08890	-0.539316	0.00897991		Afu3g06660	-0.192511	0.195424
Afu8g00440	-0.541844	0.000528548		Afu6g05280	-0.14482	0.195424
Afu3g11760	-0.546117	0.000528548		Afu7g03980	-0.289139	0.195424
Afu1g16390	-0.54716	0.0365809		Afu4g13940	0.200022	0.196101
Afu6g03300	-0.547189	0.000798764		Afu8g00440	-0.280243	0.196731
Afu3g07520	-0.551012	0.0120035		Afu1g16523	-0.179275	0.196883
Afu2g15930	-0.553106	0.0217782		Afu5g09090	-0.413327	0.197092
Afu5g06980	-0.553515	0.000190523		Afu3g11040	0.161118	0.197105
Afu5g11280	-0.557583	0.00489451		Afu2g05150	-0.250075	0.197721
Afu4g14410	-0.560363	0.000110604		Afu3g13080	0.163978	0.198552
Afu1g16560	-0.562441	0.00212702		Afu1g07230	-0.254605	0.199506
Afu8g00550	-0.563283	0.00043442		Afu1g10350	0.105605	0.199951
Afu5g12500	-0.563297	0.000353387		Afu1g15030	-0.206514	0.199951
Afu7g05030	-0.56359	0.00115252		Afu2g01410	0.285449	0.199951
Afu2g13050	-0.56721	0.0246803		Afu4g08270	-0.282449	0.199951
Afu6g04770	-0.567314	0.000761732		Afu4g08570	0.163062	0.199951
Afu1g14440	-0.568039	0.00492509		Afu4g12050	0.324229	0.199951
Afu2g09200	-0.569283	2.00511e-09		Afu2g12990	-0.194752	0.200777
Afu6g09960	-0.569932	0.0105394		Afu3g01610	0.421436	0.200777
Afu7g00800	-0.57237	0.00607042		Afu4g10330	0.135042	0.200777
Afu2g13660	-0.574815	0.00304302		Afu3g03610	-0.145995	0.200843
Afu2g17540	-0.574975	0.0352449		Afu2g14980	0.256936	0.200902
Afu3g11950	-0.575968	0.00149784		Afu4g12060	0.128008	0.201108
Afu2g04870	-0.576285	0.0017019		Afu1g15830	0.157066	0.201318
Afu5g13200	-0.57779	0.0262933		Afu2g04720	0.165737	0.203777
Afu2g16990	-0.583617	0.020922		Afu4g08930	-0.197626	0.203777
Afu6g03310	-0.585008	0.00492042		Afu4g13230	-0.233031	0.203777
Afu1g14190	-0.591426	0.04749		Afu1g02990	0.163053	0.20387
Afu2g13190	-0.599023	0.00280769		Afu6g00190	-0.411816	0.20387
Afu2g04120	-0.601417	0.0086315		Afu6g02420	-0.159118	0.20387
Afu3g01090	-0.602171	5.57051e-06		Afu5g05800	-0.164717	0.203997
Afu3g01040	-0.604541	0.00197845		Afu6g03920	-0.505874	0.203997
Afu8g00380	-0.607763	7.47243e-05		Afu7g03820	-0.1697	0.204288
Afu4g06590	-0.608161	7.47243e-05		Afu6g09900	0.290006	0.204337
Afu4g11710	-0.609576	1.2799e-07		Afu1g07150	0.150358	0.204903
Afu6g00190	-0.610272	0.0153624		Afu4g00320	0.168645	0.204903
Afu6g07480	-0.610709	0.000735174		Afu6g07160	-0.215351	0.204903
Afu3g13550	-0.61381	0.0017918		Afu2g08130	-0.219854	0.205076
Afu8g00350	-0.614422	0.00472579		Afu5g08460	-0.56573	0.205076
Afu4g09530	-0.615041	0.0199758		Afu2g07540	-0.204594	0.205599
Afu5g14860	-0.616063	0.00699458		Afu4g09500	-0.217759	0.205599
Afu7g08590	-0.619324	0.00413374		Afu2g11210	0.195188	0.2069
Afu4g00240	-0.61989	0.0228		Afu4g12210	-0.193799	0.2069
Afu5g14180	-0.623032	0.00366286		Afu1g11380	0.198149	0.207431
Afu2g05635	-0.635946	0.0387002		Afu2g08970	0.164133	0.207431
Afu5g02020	-0.636497	0.0102768		Afu3g11450	0.195898	0.207431
Afu3g07800	-0.639698	0.0314602		Afu4g04380	0.372621	0.207431
Afu3g01630	-0.641906	0.00720712		Afu5g07350	-0.328489	0.207431
Afu4g09420	-0.642294	0.0061456		Afu7g01500	-0.910015	0.207431
Afu2g16860	-0.644168	0.0323545		Afu3g03820	0.18422	0.207843
Afu5g03840	-0.644358	0.000574937		Afu4g14440	-0.17001	0.207843
Afu5g03790	-0.650426	0.0325015		Afu1g17120	0.260543	0.207918
Afu5g02490	-0.654851	0.000362542		Afu2g17220	0.145025	0.208405
Afu1g13770	-0.657742	0.000761732		Afu3g10065	-0.142026	0.208405
Afu4g10650	-0.661713	0.0322312		Afu1g05370	0.178253	0.209088
Afu2g03690	-0.666363	0.00295296		Afu2g03790	0.153141	0.209088
Afu1g14040	-0.666553	0.00318717		Afu3g08180	-0.260533	0.20964
Afu1g14700	-0.669506	0.000122807		Afu3g11710	0.118246	0.209717
Afu3g10175	-0.674401	0.0415873		Afu2g15930	-0.389117	0.210763
Afu3g01010	-0.675018	0.00105524		Afu3g00840	0.190258	0.210763
Afu1g10510	-0.675354	1.41553e-07		Afu1g05220	-0.207768	0.210796
Afu7g02320	-0.677155	2.02e-08		Afu3g04020	0.241553	0.210796
Afu6g07920	-0.677686	0.00247727		Afu3g07720	0.120942	0.210796
Afu8g06020	-0.678637	0.00275981		Afu5g00870	0.246568	0.210796
Afu7g02150	-0.680974	0.0314976		Afu4g08400	-0.392131	0.210848
Afu3g13320	-0.681312	0.009622		Afu1g05550	0.152975	0.210871
Afu2g00960	-0.6828	8.97558e-19		Afu1g10330	-0.191872	0.210871
Afu5g08200	-0.691532	0.0108154		Afu6g09120	0.130677	0.210871
Afu3g15290	-0.69772	2.14552e-07		Afu7g01720	0.26432	0.210871
Afu6g14090	-0.699429	0.000271677		Afu7g06140	0.129854	0.210871
Afu5g14280	-0.708157	0.0231172		Afu7g07110	-0.209768	0.210997
Afu5g15050	-0.709436	0.0011144		Afu1g17200	0.439526	0.211794
Afu3g01002	-0.712896	0.00217407		Afu1g13320	0.247084	0.21228
Afu8g00800	-0.71784	7.47243e-05		Afu2g11940	0.202317	0.21228
Afu8g00480	-0.719512	3.16372e-06		Afu3g06760	-0.23379	0.21228
Afu5g10530	-0.720153	0.000727017		Afu1g07260	-0.174998	0.21276
Afu1g12210	-0.727271	0.01162		Afu2g10540	0.2697	0.21276
Afu2g15280	-0.738603	1.72673e-05		Afu5g13060	0.308415	0.21276
Afu3g01030	-0.742117	0.0326037		Afu2g03250	-0.868301	0.212806
Afu2g15530	-0.74324	0.00465084		Afu4g03000	0.143341	0.213741
Afu1g16450	-0.744144	0.01162		Afu2g07590	-0.257294	0.21514
Afu5g03750	-0.750928	0.00528999		Afu2g11470	0.151661	0.215397
Afu6g10350	-0.752244	0.00732348		Afu8g04030	-0.145908	0.217348
Afu1g05850	-0.753968	0.0261526		Afu7g05170	-0.448101	0.217596
Afu3g09730	-0.758923	0.00276859		Afu8g06420	-0.268748	0.217769
Afu5g11510	-0.7653	0.0116488		Afu1g15040	-0.299863	0.217841
Afu5g11170	-0.765947	0.00892279		Afu2g08290	0.207936	0.217908
Afu7g05350	-0.770274	0.0466886		Afu8g00220	0.245603	0.217967
Afu5g06790	-0.773466	0.010329		Afu2g03000	0.208656	0.218084
Afu1g14000	-0.773537	0.0379709		Afu3g14660	-0.325612	0.218084
Afu2g01680	-0.779065	0.00105747		Afu5g14280	-0.494509	0.218084
Afu3g07100	-0.786514	0.0218054		Afu3g01300	0.376429	0.218428
Afu6g08730	-0.80513	0.0194936		Afu3g10220	0.137966	0.218428
Afu3g10870	-0.807659	0.00709355		Afu4g14640	0.386183	0.218442
Afu2g04070	-0.815292	0.000761732		Afu1g02480	-0.207432	0.218675
Afu1g06000	-0.820772	0.00547547		Afu5g07730	-0.264467	0.219152
Afu8g06930	-0.849316	0.000138163		Afu5g11190	0.209218	0.219152
Afu5g09820	-0.863505	0.00502029		Afu4g07710	0.181852	0.21941
Afu7g07170	-0.87517	0.00911008		Afu7g05430	0.140308	0.220074
Afu2g12280	-0.879746	4.77203e-06		Afu4g03870	-0.210955	0.220351
Afu1g10020	-0.881288	0.000253347		Afu2g11370	-0.718853	0.220378
Afu1g17050	-0.887966	0.0280463		Afu2g10520	0.30388	0.220585
Afu2g17960	-0.901561	0.0334106		Afu3g09820	0.170965	0.220585
Afu6g03290	-0.902421	0.0200166		Afu5g14910	-0.740849	0.220585
Afu2g02640	-0.919112	0.0410162		Afu6g08660	0.140289	0.220585
Afu1g15660	-0.922314	0.00146946		Afu3g11620	-0.16861	0.220739
Afu1g11210	-0.927049	1.86195e-06		Afu3g11980	-0.254298	0.221424
Afu5g06670	-0.943044	0.00034116		Afu6g11950	0.8774	0.221424
Afu5g15060	-0.954747	0.000996357		Afu1g03830	-0.210706	0.221533
Afu3g02290	-0.974631	0.00205856		Afu4g03170	0.164302	0.221533
Afu2g03240	-0.992383	0.00980071		Afu4g09870	-0.128776	0.221697
Afu3g01390	-1.00883	0.00568014		Afu7g02390	0.255039	0.221697
Afu3g09480	-1.0317	0.0389386		Afu2g18040	-0.886036	0.22197
Afu5g06240	-1.0326	0.0151596		Afu3g11260	-0.195321	0.22197
Afu4g07467	-1.03733	7.73001e-08		Afu3g09800	0.185482	0.222712
Afu3g02300	-1.0386	6.82168e-07		Afu2g08140	-0.177818	0.223248
Afu3g01100	-1.03951	0.0014861		Afu6g12250	0.291767	0.223248
Afu6g03020	-1.04655	1.33493e-06		Afu4g07930	0.179828	0.223398
Afu2g13265	-1.07151	5.2731e-07		Afu8g05760	0.216808	0.223398
Afu5g01990	-1.07824	0.0141688		Afu2g10750	0.17694	0.2239
Afu7g00200	-1.07889	0.000253347		Afu1g13710	0.114827	0.223921
Afu6g14070	-1.08172	0.00528999		Afu1g04315	-0.252502	0.224339
Afu6g03345	-1.0883	0.031079		Afu2g03780	-0.203489	0.224339
Afu2g17970	-1.10272	0.0349885		Afu2g13170	-0.252665	0.224339
Afu3g09500	-1.10423	0.0492729		Afu3g01780	-0.529887	0.224339
Afu5g11960	-1.10635	0.0368066		Afu3g09640	0.152217	0.224339
Afu6g03050	-1.11081	0.0228331		Afu3g10140	-0.208124	0.224339
Afu3g01930	-1.11284	0.00897991		Afu8g00430	-0.246195	0.224339
Afu2g11200	-1.11708	3.7196e-05		Afu8g04160	-0.234034	0.224339
Afu5g00620	-1.12149	0.0334783		Afu8g05000	0.217867	0.224339
Afu5g03150	-1.12973	5.23676e-06		Afu8g04910	-0.210306	0.224773
Afu4g14280	-1.13651	0.0217644		Afu4g00770	0.349238	0.22485
Afu3g13860	-1.13793	3.2483e-05		Afu2g10450	-0.160806	0.226887
Afu6g12030	-1.14813	5.23676e-06		Afu5g03269	-0.623836	0.22748
Afu6g12040	-1.21165	0.00318717		Afu5g07190	0.123212	0.22748
Afu8g06830	-1.25946	0.033138		Afu3g05490	-0.172238	0.227621
Afu5g00610	-1.27242	5.42774e-06		Afu1g12190	-0.27369	0.227698
Afu4g13660	-1.34761	4.83445e-08		Afu2g10560	0.127664	0.227698
Afu2g17980	-1.44246	0.0454289		Afu3g03515	-0.241722	0.228853
Afu2g18070	-1.70045	0.044784		Afu1g03030	0.151886	0.229565
Afu2g18040	-1.72593	0.00304302		Afu2g01060	0.154216	0.230822
Afu5g09580	-2.3606	0.0437909		Afu2g13190	-0.337177	0.230822
Afu3g03230	-10.3631	4.27871e-20		Afu5g12390	0.126708	0.230822
Afu8g03970	0.181012	0.0502154		Afu6g08260	0.166792	0.230876
Afu1g10295	0.196485	0.0502905		Afu4g06820	0.0893552	0.230989
Afu7g02260	0.158324	0.0502905		Afu3g05660	-0.308765	0.231017
Afu5g01930	-0.187482	0.0502905		Afu7g04400	0.140279	0.231605
Afu5g13520	0.187797	0.0503014		Afu3g07900	-0.242713	0.232572
Afu1g13140	0.128647	0.0503014		Afu4g09640	-0.72787	0.232572
Afu2g15860	0.217194	0.0504243		Afu4g09960	0.19169	0.232572
Afu2g15580	0.174916	0.0504243		Afu5g11320	-0.127823	0.232572
Afu1g12020	0.161552	0.0504243		Afu6g03320	0.419028	0.232572
Afu2g07970	-0.222374	0.0504243		Afu8g05230	0.1799	0.232572
Afu6g03060	0.357266	0.0504761		Afu1g10900	0.118825	0.2326
Afu5g10540	0.202779	0.0506788		Afu1g14430	-0.236194	0.2326
Afu5g13240	0.178411	0.0506788		Afu8g06910	-0.970182	0.2326
Afu6g07940	0.15442	0.0506788		Afu4g10720	-0.332929	0.233121
Afu6g02290	0.261296	0.050881		Afu5g04210	0.165696	0.233121
Afu5g05510	0.205052	0.050881		Afu6g12740	-0.14846	0.233121
Afu1g03140	-0.218661	0.050881		Afu7g05030	-0.292742	0.233121
Afu1g10920	0.187091	0.0511634		Afu1g13740	0.154114	0.233366
Afu5g12150	0.21597	0.0512047		Afu1g11630	0.188451	0.234543
Afu4g08710	0.272883	0.0513528		Afu7g08630	-0.214321	0.234543
Afu1g15910	0.224673	0.0513528		Afu1g14500	0.232098	0.234944
Afu4g05850	-0.198482	0.0513528		Afu1g17110	0.150576	0.234944
Afu7g08560	-1.05756	0.0513528		Afu4g03750	0.138842	0.235023
Afu2g09470	-0.193356	0.0518731		Afu7g06050	0.12557	0.23662
Afu5g02720	0.243232	0.0521776		Afu4g03960	0.151868	0.236906
Afu4g03140	0.157503	0.0521776		Afu7g04220	-0.374548	0.239688
Afu3g14440	-0.154461	0.0521776		Afu4g06030	0.136064	0.239715
Afu2g05640	-0.246531	0.0521776		Afu4g09190	0.377115	0.239715
Afu4g12840	-0.268197	0.0521776		Afu5g08030	-0.168723	0.239742
Afu4g13560	-0.340617	0.0521776		Afu8g00490	-0.259986	0.240181
Afu1g01430	0.274692	0.0522236		Afu2g12920	-0.21533	0.240736
Afu6g01790	0.190297	0.0522236		Afu3g06260	-0.124399	0.240736
Afu4g04410	0.324834	0.0522955		Afu4g13872	0.38826	0.240736
Afu1g01760	0.178382	0.0522955		Afu6g10410	0.16198	0.240736
Afu2g05380	0.17627	0.0523812		Afu2g03240	-0.609754	0.240884
Afu6g13030	0.160837	0.0524064		Afu2g14620	0.122658	0.241039
Afu7g05120	0.302691	0.0524362		Afu5g12790	0.160657	0.241505
Afu5g08420	0.220076	0.0524362		Afu1g13380	-0.192293	0.242285
Afu4g07340	0.192737	0.0526144		Afu3g07930	-0.144105	0.242285
Afu1g02970	-0.172125	0.0531667		Afu1g17420	-0.927247	0.24285
Afu1g14350	0.312309	0.0533123		Afu5g07460	-0.479632	0.24285
Afu6g12940	0.198213	0.053348		Afu5g11830	-0.195742	0.242888
Afu6g06380	-0.223079	0.0534052		Afu7g05770	-0.243945	0.243838
Afu4g13220	-0.451608	0.0535852		Afu5g12370	-0.214202	0.243902
Afu6g09090	0.382564	0.05369		Afu7g05440	-0.149004	0.243902
Afu6g07860	0.15528	0.05369		Afu3g12520	-0.16367	0.244904
Afu8g05720	-0.235723	0.0537739		Afu3g14040	-0.24674	0.244904
Afu2g01670	0.180048	0.0538235		Afu2g12960	0.123372	0.245297
Afu1g12340	0.192512	0.0538243		Afu8g04400	-0.201418	0.245555
Afu6g13650	0.212906	0.0538984		Afu1g09000	0.24548	0.246024
Afu1g10080	0.183209	0.0539816		Afu1g05710	-0.228716	0.246275
Afu4g01170	0.371762	0.0542091		Afu6g07220	-0.374363	0.246275
Afu1g16990	0.247435	0.0544275		Afu6g12840	-0.168113	0.246275
Afu1g14750	0.174325	0.0544275		Afu3g13430	0.237444	0.246616
Afu2g13750	-0.146613	0.0544275		Afu5g00890	0.221805	0.246977
Afu5g09000	-0.216672	0.0544275		Afu6g09850	0.237359	0.247113
Afu4g08270	-0.326372	0.0544275		Afu2g13830	-0.207106	0.247178
Afu5g12980	-0.336531	0.0544275		Afu3g01360	-0.179027	0.247178
Afu3g03050	-0.353015	0.0544275		Afu3g12040	-0.31399	0.247178
Afu5g13715	0.434776	0.0545287		Afu4g07000	-0.69601	0.247178
Afu4g14230	0.280975	0.0549531		Afu4g08890	-0.358082	0.247178
Afu3g12530	0.232972	0.0549531		Afu5g11860	-0.253241	0.247178
Afu7g04580	0.201857	0.0549531		Afu2g13460	-0.26541	0.247579
Afu1g02560	-0.246068	0.0549531		Afu2g14510	-0.149922	0.247579
Afu2g04850	-0.266588	0.0549531		Afu2g16200	-0.190652	0.247579
Afu1g07340	-0.290512	0.0549531		Afu3g11355	-0.199614	0.247579
Afu5g02940	-0.339247	0.0549531		Afu3g12530	0.186637	0.247579
Afu1g09660	-0.265295	0.0550844		Afu4g12980	0.125288	0.247579
Afu6g13290	0.224794	0.0552173		Afu8g04210	-0.162922	0.247579
Afu4g09255	0.790855	0.0554456		Afu3g01460	-0.336323	0.248411
Afu3g02253	0.263802	0.0554456		Afu2g00100	0.116254	0.248515
Afu4g01230	0.142874	0.0554456		Afu2g17170	-0.252608	0.248596
Afu8g05710	-0.37442	0.0554456		Afu6g13250	-0.205974	0.248596
Afu2g17990	-1.32676	0.0554456		Afu7g06800	0.73196	0.248596
Afu1g02120	0.236753	0.0559146		Afu1g07320	-0.181601	0.249265
Afu4g03630	-0.271059	0.0559146		Afu2g08390	-0.139265	0.249265
Afu4g10760	-0.18208	0.0559441		Afu4g08410	-0.220536	0.249265
Afu2g08130	-0.259004	0.056028		Afu2g09470	-0.153152	0.249543
Afu3g14260	0.478841	0.0560394		Afu2g08400	-0.277026	0.249666
Afu4g09730	0.227215	0.0560394		Afu4g06760	0.235309	0.250145
Afu8g06850	0.184897	0.0562397		Afu3g11690	0.10138	0.250245
Afu8g04390	0.231097	0.0565044		Afu4g04430	0.188597	0.250245
Afu3g13470	0.163551	0.0565093		Afu6g13070	-0.112233	0.250245
Afu6g11410	0.188608	0.0565581		Afu5g12080	-0.123426	0.250807
Afu6g02940	0.157647	0.0565581		Afu8g05830	0.257018	0.250854
Afu5g07450	0.113039	0.0565764		Afu4g10620	-0.246335	0.251033
Afu6g02690	0.292627	0.0565992		Afu1g13860	-0.250508	0.252141
Afu2g16070	0.186604	0.0566256		Afu1g10690	0.166522	0.252381
Afu2g04200	1.49416	0.0568346		Afu1g06140	-0.337914	0.252507
Afu3g05320	-0.220059	0.0569633		Afu1g06680	0.148188	0.25261
Afu1g14380	0.226922	0.0571303		Afu1g09700	-0.215959	0.25261
Afu1g13410	-0.216608	0.0571361		Afu3g09750	-0.213246	0.252743
Afu3g01155	0.192991	0.0571766		Afu1g05100	0.149363	0.253487
Afu1g15830	0.181905	0.0572023		Afu5g08830	-0.117855	0.253487
Afu2g10540	0.319191	0.0572779		Afu3g09470	-0.99404	0.253755
Afu4g03410	-0.477724	0.057331		Afu6g08230	-0.222097	0.253755
Afu3g12190	0.257773	0.0573852		Afu8g07150	-0.773122	0.253755
Afu3g08240	0.188106	0.0573852		Afu4g10810	-0.177644	0.254221
Afu5g14290	-0.230322	0.0573852		Afu4g14280	-0.692376	0.254221
Afu3g00820	-0.505493	0.0573852		Afu1g09120	-0.260348	0.25505
Afu2g14810	-0.16193	0.0574926		Afu1g15110	0.162462	0.25528
Afu4g06880	0.24169	0.0576285		Afu3g06140	0.171878	0.255294
Afu2g03970	-0.2053	0.0578421		Afu1g06100	-0.284856	0.256124
Afu4g10750	-0.22551	0.0578421		Afu1g12650	0.173013	0.256124
Afu1g02990	0.187682	0.05785		Afu1g15120	-0.237641	0.256124
Afu5g07520	0.188863	0.0581494		Afu3g01370	-0.213361	0.256124
Afu1g06640	-0.441823	0.0583003		Afu3g07660	-0.525818	0.256124
Afu1g11110	0.154675	0.0583591		Afu4g00230	-0.28846	0.256124
Afu3g06640	-0.139283	0.058762		Afu4g09990	-0.146348	0.256124
Afu4g06950	0.163154	0.0587812		Afu5g06240	-0.625049	0.256124
Afu6g06560	-0.238971	0.0590618		Afu5g07440	0.121034	0.256124
Afu4g09050	0.187094	0.05911		Afu2g12630	-0.272663	0.256595
Afu7g08605	0.126819	0.05911		Afu3g08890	-0.299053	0.256595
Afu6g02860	0.190261	0.0591915		Afu3g11030	-0.196973	0.256595
Afu6g07290	-0.188235	0.059338		Afu8g05165	-0.132698	0.257414
Afu2g08810	0.235074	0.0595068		Afu7g02060	0.145373	0.258211
Afu3g14110	-0.380044	0.0597133		Afu3g01160	0.736547	0.258339
Afu3g03600	-0.471387	0.0597133		Afu3g11770	0.209315	0.258339
Afu6g03820	-0.266691	0.0599209		Afu3g08770	-0.141156	0.258595
Afu4g12830	0.157822	0.0600325		Afu5g11740	-0.199676	0.258595
Afu5g07750	-0.199639	0.0600771		Afu2g04120	-0.351818	0.258879
Afu5g01820	0.21143	0.0602154		Afu5g02120	-0.18392	0.258879
Afu6g04670	-0.225667	0.0602613		Afu1g11390	0.163821	0.258922
Afu2g10480	-0.338364	0.0604936		Afu6g09970	-0.227528	0.260334
Afu4g12790	0.172767	0.0606417		Afu6g12540	0.100731	0.260334
Afu7g02010	0.231711	0.0607495		Afu6g04230	0.140389	0.26036
Afu7g00580	0.26653	0.060796		Afu6g08100	0.144042	0.26036
Afu2g09290	0.237241	0.060796		Afu2g12650	0.151979	0.26042
Afu1g05680	0.174685	0.060796		Afu2g02860	0.087801	0.260556
Afu5g13230	-0.207455	0.0609134		Afu3g09935	-0.239643	0.260992
Afu4g06450	-0.454483	0.0615917		Afu6g14340	-0.136695	0.261781
Afu3g01130	0.249148	0.0616695		Afu7g05260	0.154163	0.261808
Afu6g06328	-0.328455	0.0617216		Afu3g08170	-0.199345	0.262138
Afu5g05980	0.161431	0.0618273		Afu1g12120	-0.196507	0.263215
Afu2g03050	0.38212	0.0618646		Afu1g17670	-0.907395	0.263215
Afu2g15140	0.294291	0.0618646		Afu2g10100	-0.265392	0.263215
Afu1g03880	0.185496	0.0618646		Afu3g01500	0.184674	0.263215
Afu6g05010	0.15024	0.0618646		Afu4g06220	0.227003	0.263215
Afu1g14695	-0.271849	0.0618646		Afu5g12870	0.146465	0.263215
Afu1g15560	0.385403	0.0618648		Afu6g11450	0.21186	0.263215
Afu8g01530	1.02014	0.0619407		Afu7g03990	-0.168848	0.263215
Afu1g04320	-0.345611	0.0619407		Afu7g05280	-0.242189	0.263215
Afu5g08450	0.179613	0.0622705		Afu7g05810	-0.192271	0.263215
Afu4g04300	0.179213	0.0622705		Afu6g08730	-0.565623	0.263494
Afu8g00860	-0.417919	0.0622705		Afu3g08620	0.163751	0.26476
Afu2g12610	-0.277302	0.0624178		Afu4g00220	-0.249002	0.265024
Afu3g11100	-0.162562	0.0626029		Afu2g02640	-0.671252	0.265036
Afu6g11950	0.958645	0.062762		Afu1g03870	-0.208513	0.266088
Afu2g16250	-0.22336	0.062762		Afu6g07740	0.144953	0.266088
Afu7g04170	0.208712	0.062829		Afu2g08800	0.165267	0.266375
Afu6g03140	-0.331258	0.0634205		Afu2g15820	0.15035	0.266375
Afu8g03880	0.128637	0.0634395		Afu4g14360	0.222869	0.266843
Afu4g07400	0.161924	0.0635428		Afu4g04390	-0.204624	0.266847
Afu1g10730	-0.37828	0.0641814		Afu8g05090	0.226476	0.26772
Afu1g02890	-0.284051	0.064227		Afu2g02275	-0.16188	0.267756
Afu2g10010	0.185633	0.0647897		Afu8g00570	-0.234109	0.268146
Afu6g07160	-0.248394	0.0648529		Afu2g17390	0.425873	0.268275
Afu5g10420	0.627322	0.0649526		Afu7g08510	0.961033	0.268685
Afu4g06410	0.355839	0.0650226		Afu1g15490	0.1348	0.269413
Afu1g05595	-0.177877	0.0650597		Afu1g02970	-0.131616	0.270381
Afu1g04480	-0.212183	0.065079		Afu2g03970	-0.161011	0.27076
Afu7g01860	0.1715	0.0652515		Afu2g08250	0.23483	0.27076
Afu6g07130	-0.204779	0.0652515		Afu5g01580	-0.226496	0.27076
Afu2g05850	0.165848	0.0654389		Afu5g01600	-0.238846	0.27076
Afu5g01620	-1.20619	0.0654469		Afu5g10780	0.137178	0.27076
Afu1g07740	0.149921	0.0656072		Afu6g06480	0.201832	0.27076
Afu6g02020	0.16071	0.065645		Afu6g10220	0.162369	0.271144
Afu5g14870	0.158583	0.0657948		Afu2g14655	0.272447	0.271458
Afu3g12140	0.32188	0.0660468		Afu4g13960	0.214052	0.271458
Afu6g07300	0.188675	0.0660468		Afu5g09310	0.107487	0.271458
Afu1g14570	0.181303	0.0660468		Afu4g03910	0.113856	0.272138
Afu2g03250	-0.985721	0.0660904		Afu6g14200	0.296208	0.272138
Afu2g14800	0.148229	0.0663005		Afu1g11535	-0.397087	0.272391
Afu1g13380	-0.233529	0.0663361		Afu2g07900	0.149693	0.272746
Afu4g04140	0.228529	0.0663395		Afu3g09730	-0.40196	0.272746
Afu2g18050	-0.821045	0.0663395		Afu4g13570	-0.326602	0.272746
Afu5g14850	-0.66779	0.0663654		Afu7g05290	-0.185665	0.272746
Afu7g05170	-0.582464	0.0665852		Afu8g07300	0.388562	0.272746
Afu6g13070	-0.135371	0.066668		Afu1g10650	-0.137213	0.273817
Afu6g07900	0.193083	0.0666815		Afu4g00520	-0.184357	0.273817
Afu5g00760	-0.192202	0.0666815		Afu4g06080	-0.121644	0.273817
Afu6g13280	0.214201	0.0667122		Afu6g08170	0.242038	0.273817
Afu7g01290	0.16542	0.0672197		Afu8g01970	-0.696038	0.273817
Afu6g06520	0.138589	0.0672745		Afu6g06535	0.132724	0.274979
Afu6g00130	0.202945	0.0672886		Afu2g02150	-0.275463	0.275396
Afu5g09060	-0.362622	0.0674368		Afu5g01470	-0.280045	0.275447
Afu7g01470	-0.381658	0.0674368		Afu8g05930	0.302499	0.276691
Afu6g09340	0.511773	0.067473		Afu5g02500	0.368136	0.277189
Afu4g09260	-0.902598	0.0676571		Afu6g13320	-0.241731	0.277212
Afu1g13980	-0.156548	0.0677263		Afu5g05460	-0.122714	0.277515
Afu5g13310	0.22317	0.0677346		Afu7g05960	0.125151	0.277575
Afu1g04315	-0.288995	0.0677346		Afu7g05990	-0.174619	0.277575
Afu1g02900	-0.382618	0.0677346		Afu6g11480	0.433564	0.27788
Afu7g05850	-0.383573	0.0677346		Afu1g11120	-0.10108	0.278439
Afu5g02650	0.230267	0.0678156		Afu3g06510	-0.184671	0.279113
Afu2g17475	0.218541	0.0678156		Afu4g12180	0.129311	0.279431
Afu4g07835	0.21531	0.0678156		Afu7g04540	-0.346493	0.27955
Afu1g14330	-0.210452	0.0678671		Afu5g00760	-0.14924	0.279573
Afu4g01010	-0.191998	0.0678955		Afu7g08530	-0.183677	0.279573
Afu3g09360	0.143431	0.0679019		Afu7g05630	-0.266548	0.280776
Afu5g10210	0.58132	0.0680449		Afu1g01640	0.143971	0.28285
Afu6g11020	0.26963	0.0681911		Afu2g12680	-0.561927	0.28285
Afu2g01570	0.242237	0.0682309		Afu7g04765	-0.329459	0.28285
Afu4g08390	0.274264	0.0684959		Afu5g03950	0.260438	0.283845
Afu6g02420	-0.178968	0.0685123		Afu5g10820	-0.137636	0.283845
Afu2g15950	0.349927	0.0686787		Afu2g11560	0.164594	0.285383
Afu3g08630	0.245755	0.0687479		Afu5g14320	-0.401666	0.285917
Afu1g02780	-0.539018	0.0687618		Afu8g05210	0.185448	0.286043
Afu2g02220	0.163374	0.0689981		Afu1g02530	0.246485	0.286459
Afu5g14315	0.444831	0.069489		Afu1g10525	0.143653	0.286511
Afu2g17390	0.49852	0.0695299		Afu1g17480	0.71651	0.286511
Afu4g04460	-0.321881	0.0695299		Afu2g05640	-0.18595	0.286511
Afu7g05500	-0.545938	0.0695299		Afu4g03410	-0.354084	0.286511
Afu2g16230	0.174916	0.0695937		Afu5g11500	-0.404818	0.286511
Afu3g10000	0.171502	0.0695937		Afu6g07780	0.134541	0.286511
Afu5g14680	-0.6027	0.0695937		Afu7g01690	0.191669	0.286511
Afu4g10270	0.48286	0.0696092		Afu2g04790	0.135907	0.286688
Afu5g02580	0.20121	0.0696092		Afu3g08010	0.143155	0.286688
Afu6g06830	-0.290883	0.0696092		Afu5g06060	0.113131	0.28717
Afu5g00900	-0.238268	0.0696437		Afu5g12325	0.25134	0.28717
Afu6g14490	-0.172006	0.0698705		Afu2g10500	-0.207529	0.287922
Afu1g11670	-0.261921	0.0699134		Afu3g02560	-0.334815	0.287922
Afu6g05070	-0.264536	0.0704731		Afu4g12560	0.130003	0.287922
Afu6g03840	-0.193452	0.070677		Afu1g02210	-0.192021	0.288684
Afu2g13680	0.10618	0.0707519		Afu1g06910	0.201455	0.289635
Afu5g12410	-0.181752	0.0707519		Afu1g08880	-0.153963	0.289729
Afu5g09220	0.202017	0.0707757		Afu6g03470	0.212704	0.289889
Afu3g09830	0.189648	0.0707757		Afu6g04890	-0.157603	0.2899
Afu8g00710	0.305871	0.071054		Afu8g01360	0.178404	0.289902
Afu8g04550	-0.323152	0.071212		Afu1g12000	0.139607	0.289979
Afu4g06200	0.208179	0.0712613		Afu4g07660	0.185016	0.290343
Afu2g15070	0.154765	0.0712613		Afu3g08450	0.191933	0.290912
Afu7g04110	0.235196	0.0718177		Afu6g09600	0.233047	0.290933
Afu6g03320	0.48973	0.0719562		Afu2g04310	0.138636	0.291303
Afu1g07710	-0.316989	0.0719901		Afu4g11040	-0.251299	0.291323
Afu7g03900	0.201477	0.0720292		Afu1g05595	-0.13622	0.292184
Afu3g03000	0.42587	0.0721789		Afu6g05200	-0.175348	0.292184
Afu2g15110	0.33434	0.0721988		Afu7g08370	-0.342175	0.292184
Afu2g16540	-0.786329	0.0722536		Afu8g01010	0.321043	0.292184
Afu3g11450	0.21664	0.0724264		Afu2g08940	-0.118906	0.292374
Afu1g16620	-0.204269	0.0724766		Afu1g05040	0.125317	0.292914
Afu4g08210	-0.339214	0.0724766		Afu5g03300	0.224521	0.293114
Afu6g06445	-0.211523	0.0725761		Afu6g13750	0.273577	0.293114
Afu1g15540	-0.367457	0.0726609		Afu2g10090	-0.192329	0.293307
Afu6g02070	0.174568	0.0732776		Afu2g10660	0.125962	0.293307
Afu6g10430	-0.634592	0.0733273		Afu4g10680	0.154662	0.293307
Afu7g01430	0.172888	0.0733299		Afu2g05970	0.151609	0.29338
Afu1g14210	-0.352482	0.0733299		Afu8g02250	-0.260554	0.29338
Afu5g05830	0.223868	0.0734862		Afu2g11450	-0.255508	0.29489
Afu6g08270	0.194088	0.0734862		Afu3g13980	-0.139027	0.295488
Afu1g14360	0.191172	0.0734862		Afu1g02930	-0.165999	0.295676
Afu3g12940	0.136974	0.0736059		Afu5g02320	0.142772	0.296328
Afu2g00360	0.172662	0.0736141		Afu2g01300	-0.194767	0.296994
Afu4g14460	-0.753641	0.0738895		Afu2g10330	0.135583	0.296994
Afu6g10920	-0.820548	0.0738895		Afu7g01310	0.117701	0.297007
Afu1g16540	-0.211588	0.0739783		Afu2g15840	0.127354	0.297079
Afu7g08650	-0.246289	0.074001		Afu1g05540	-0.124079	0.298196
Afu6g03350	0.351267	0.0740655		Afu1g17360	-0.15103	0.298366
Afu7g05370	0.132976	0.0742631		Afu1g03530	0.182844	0.298645
Afu5g00650	0.16137	0.0743273		Afu4g04280	0.187412	0.298645
Afu1g04430	0.349454	0.0745074		Afu5g02390	-0.304261	0.298645
Afu4g09160	-0.549249	0.0745074		Afu4g12440	-0.28124	0.298848
Afu8g01450	0.469813	0.0747094		Afu8g05650	-0.151706	0.299744
Afu5g13530	-0.231937	0.0748584		Afu5g07270	-0.261466	0.29991
Afu8g01090	-0.180365	0.0749886		Afu6g02020	0.123798	0.300002
Afu4g03660	0.249424	0.0750172		Afu4g12970	0.109664	0.300008
Afu3g10500	0.211394	0.0750172		Afu1g07480	0.168065	0.300135
Afu3g10280	-0.18106	0.0750172		Afu1g01560	0.204902	0.300387
Afu1g11400	-0.219439	0.0750172		Afu1g04760	0.271076	0.300387
Afu3g06380	-0.249939	0.0750172		Afu1g16556	0.688891	0.300387
Afu6g03190	0.498357	0.0752931		Afu2g03260	-0.157117	0.300387
Afu5g00800	0.28362	0.0753874		Afu4g01010	-0.145403	0.300387
Afu4g12360	-0.206629	0.0754842		Afu4g04270	-0.225313	0.300387
Afu2g07420	0.120865	0.0755214		Afu8g05720	-0.177595	0.300387
Afu8g00370	-0.342923	0.0756144		Afu2g01950	-0.29849	0.301194
Afu4g13750	-0.441427	0.0757311		Afu8g00580	-0.226399	0.301194
Afu3g06820	-0.162383	0.0757458		Afu6g13550	-0.185481	0.301536
Afu4g06210	-0.293278	0.0762303		Afu5g09360	0.108003	0.301825
Afu1g02660	-0.569007	0.0762519		Afu1g13450	0.156279	0.302625
Afu5g03950	0.311496	0.076341		Afu1g16040	-0.250869	0.302625
Afu5g00290	0.191854	0.076341		Afu2g06040	0.0953844	0.302625
Afu6g06490	-0.221394	0.076341		Afu2g12330	0.192486	0.302625
Afu1g06840	-0.229579	0.0763624		Afu3g07540	-0.143499	0.302625
Afu1g12900	0.177083	0.0764392		Afu3g12830	-0.310058	0.302625
Afu4g03910	0.137547	0.0764392		Afu4g04650	-0.192583	0.302625
Afu8g02680	-0.899821	0.0764392		Afu4g06300	-0.160591	0.302625
Afu2g16120	-0.14392	0.077112		Afu5g03930	0.198819	0.302625
Afu3g06620	-0.315589	0.0772106		Afu5g11310	-0.173787	0.302625
Afu2g06205	-0.185526	0.0773625		Afu6g03340	-0.273507	0.302625
Afu1g12380	-0.188315	0.0779022		Afu4g07120	-0.277353	0.302871
Afu5g00490	0.552896	0.0779203		Afu2g15110	0.262891	0.303198
Afu1g05630	-0.311981	0.0779203		Afu2g15700	0.101824	0.303198
Afu6g03940	0.14371	0.0781775		Afu2g16950	0.152931	0.303198
Afu2g13260	0.148589	0.0783043		Afu3g07210	-0.473507	0.303198
Afu2g11170	-0.216517	0.0783048		Afu3g10360	0.150807	0.303198
Afu2g03570	-0.308307	0.0783977		Afu4g07435	-0.218666	0.303198
Afu3g05770	-0.338185	0.0787618		Afu5g03490	-0.127889	0.303198
Afu6g10900	-0.180519	0.0789218		Afu5g09420	0.134601	0.303198
Afu2g10270	0.200548	0.078923		Afu6g00500	-0.324873	0.303198
Afu3g11530	-0.232666	0.0789299		Afu6g04360	0.416427	0.303198
Afu8g05640	0.138443	0.0791574		Afu7g01300	-0.304593	0.303198
Afu2g14760	0.214191	0.079376		Afu7g04160	0.0954889	0.303198
Afu5g04300	-0.16219	0.0794278		Afu8g00550	-0.247463	0.303198
Afu7g08645	-0.242071	0.0794278		Afu5g00900	-0.185086	0.303384
Afu1g13920	0.188701	0.0795786		Afu6g04670	-0.173122	0.303384
Afu1g07150	0.16265	0.0802133		Afu3g07970	-0.200491	0.303438
Afu8g01660	0.634596	0.0803467		Afu4g04360	0.131907	0.303438
Afu6g03920	-0.573646	0.0803467		Afu5g09220	0.156933	0.303438
Afu8g06860	-0.615721	0.0803467		Afu6g06490	-0.172756	0.303438
Afu3g12360	-0.236566	0.0804482		Afu7g04880	0.177445	0.303585
Afu6g02430	-0.690297	0.0804482		Afu5g07010	0.142336	0.303978
Afu4g04250	-0.185936	0.0809121		Afu3g08660	0.11849	0.304111
Afu5g13490	-0.20183	0.0810732		Afu1g16050	0.10849	0.304404
Afu3g09020	-0.202811	0.0812629		Afu1g08810	0.135575	0.304666
Afu7g01500	-1.04377	0.081453		Afu3g13600	0.256853	0.304856
Afu4g12560	0.158458	0.0816302		Afu4g14420	-0.291442	0.304856
Afu1g09440	-0.261373	0.0816879		Afu5g09560	0.264886	0.304856
Afu2g00260	-0.335037	0.0823471		Afu1g02890	-0.212817	0.304987
Afu2g12710	0.996724	0.082648		Afu1g15940	-0.135705	0.305678
Afu2g12900	0.259275	0.0827818		Afu5g07660	-0.186226	0.306602
Afu1g07650	0.202862	0.0827818		Afu2g17420	0.232824	0.30689
Afu5g02320	0.176539	0.0827818		Afu4g03435	0.462057	0.30689
Afu1g04390	-0.202811	0.0827818		Afu3g11880	-0.330231	0.307478
Afu5g12160	0.117979	0.0834561		Afu3g14070	-0.461936	0.308089
Afu2g03380	-0.276969	0.0835769		Afu1g02290	-0.187021	0.308265
Afu5g11600	0.27683	0.0836795		Afu1g04860	-0.147042	0.308265
Afu2g01110	-0.255583	0.0836795		Afu1g10880	-0.144026	0.308265
Afu6g13840	0.217696	0.0837525		Afu2g11300	0.160763	0.308265
Afu8g02450	0.219642	0.0838583		Afu2g15420	-0.245132	0.308265
Afu5g01290	-0.277249	0.084054		Afu2g16810	0.165555	0.308265
Afu6g02140	-0.293175	0.0841204		Afu3g12800	0.1161	0.308265
Afu1g00850	-0.408897	0.0841204		Afu5g07180	0.170499	0.308265
Afu3g14500	0.13746	0.0841489		Afu4g02710	0.281692	0.308349
Afu5g12230	0.163008	0.0841857		Afu6g02920	0.123933	0.308349
Afu2g16490	-0.132108	0.0841857		Afu2g07750	0.271505	0.308465
Afu5g14030	-0.53568	0.0841857		Afu2g09220	0.133249	0.30869
Afu3g10340	0.184621	0.0842578		Afu5g01940	0.154568	0.30869
Afu2g17430	0.265755	0.0848547		Afu5g02950	0.165592	0.30869
Afu2g01900	0.184946	0.0848547		Afu6g08155	-0.0890488	0.30869
Afu7g01900	-0.201831	0.0848547		Afu1g13350	-0.137529	0.309184
Afu1g15620	-0.275674	0.0848547		Afu4g12940	-0.274647	0.309184
Afu3g01460	-0.390227	0.0848547		Afu6g00760	-0.196798	0.309184
Afu5g02960	0.451046	0.0849906		Afu6g13590	-0.307556	0.309184
Afu8g04860	0.35038	0.0849906		Afu8g00840	-0.200398	0.309184
Afu2g15370	0.157468	0.0849906		Afu2g12040	-0.619699	0.310098
Afu3g13090	-0.140165	0.0849906		Afu5g02720	0.174187	0.310432
Afu5g14690	-0.549326	0.0849906		Afu2g01010	0.123873	0.310838
Afu8g06140	0.157381	0.0851559		Afu1g06040	0.204544	0.311288
Afu3g11080	0.187944	0.085179		Afu1g06930	-0.147392	0.311288
Afu5g06090	0.179535	0.0853322		Afu1g15230	0.146242	0.311288
Afu2g12440	0.337242	0.0856189		Afu2g02250	0.221063	0.311288
Afu1g04210	0.167873	0.0856543		Afu2g03350	-0.157495	0.311288
Afu2g14980	0.274278	0.0856784		Afu2g08840	-0.193272	0.311288
Afu3g01330	0.158133	0.0856784		Afu3g01950	0.264487	0.311288
Afu4g01020	0.223232	0.0859325		Afu3g03310	0.447921	0.311288
Afu2g05970	0.18442	0.0859325		Afu4g08380	0.181246	0.311288
Afu4g12870	0.218495	0.086073		Afu4g12480	0.140705	0.311288
Afu4g10090	-0.211321	0.086073		Afu5g08970	-0.199246	0.311288
Afu1g09700	-0.249559	0.086073		Afu5g11620	-0.150535	0.311288
Afu1g16780	0.164522	0.0860782		Afu5g13040	0.205451	0.311288
Afu7g05430	0.153816	0.0860782		Afu8g04420	-0.117721	0.311288
Afu2g14560	-0.377497	0.0862639		Afu3g10100	-0.130225	0.312283
Afu6g11450	0.245022	0.0865515		Afu5g10270	0.501955	0.312575
Afu3g06880	0.181086	0.0866353		Afu1g13270	0.146318	0.31265
Afu3g12750	-0.273585	0.0866429		Afu1g14660	0.120386	0.31265
Afu7g04070	0.291936	0.0871145		Afu2g14860	-0.264291	0.31265
Afu3g07000	0.304795	0.0872579		Afu7g01740	0.307392	0.31265
Afu2g15100	0.261133	0.0872579		Afu1g03880	0.139915	0.312898
Afu3g11930	0.2239	0.0872579		Afu1g12490	0.10801	0.312898
Afu4g03750	0.155671	0.0872579		Afu3g14440	-0.110186	0.312898
Afu2g03950	0.119991	0.0872579		Afu4g00600	-0.249905	0.312898
Afu5g13370	-0.228063	0.0872579		Afu4g08295	-0.370586	0.312898
Afu1g14430	-0.25196	0.0872579		Afu6g02280	-0.10828	0.312898
Afu4g10850	-0.312899	0.0872579		Afu6g04240	-0.166973	0.312898
Afu5g09620	-0.351251	0.0872579		Afu1g15650	-0.499586	0.312997
Afu3g07260	-0.360644	0.0872579		Afu2g00967	-0.199185	0.312997
Afu3g11690	0.116468	0.087416		Afu3g05470	-0.16181	0.312997
Afu3g01050	-0.158975	0.0875803		Afu3g13520	-0.38072	0.312997
Afu8g00170	0.292841	0.0876388		Afu4g06690	-0.166744	0.312997
Afu1g11510	-0.359379	0.0876388		Afu6g10090	0.180385	0.312997
Afu3g00640	0.298112	0.0877088		Afu6g10920	-0.630523	0.312997
Afu3g00250	-0.534122	0.0877088		Afu6g11390	0.146633	0.312997
Afu2g15390	-0.219205	0.0878279		Afu8g03920	-0.154002	0.312997
Afu2g15210	-0.195488	0.0878596		Afu2g07930	-0.312078	0.313804
Afu3g09070	0.237505	0.0878634		Afu7g01260	-0.182731	0.313804
Afu6g12460	-0.232314	0.0878634		Afu6g09110	-0.188156	0.31397
Afu4g09510	-0.496281	0.0878634		Afu8g04050	0.122932	0.31397
Afu2g04280	0.184702	0.087873		Afu5g09550	-0.188923	0.314665
Afu2g12480	-0.22155	0.087873		Afu2g08150	-0.129467	0.314959
Afu6g06470	0.898004	0.08818		Afu2g15140	0.215155	0.314959
Afu2g07610	-0.396518	0.08818		Afu6g13740	0.530317	0.314959
Afu4g10330	0.143579	0.0882759		Afu2g06230	-0.104305	0.3155
Afu1g10330	-0.20789	0.0883714		Afu8g01240	0.403486	0.3155
Afu2g12780	0.274726	0.0883994		Afu4g06450	-0.33669	0.316459
Afu1g00220	0.242478	0.0887331		Afu5g10650	0.153441	0.316897
Afu5g12870	0.166184	0.0887331		Afu3g10280	-0.132245	0.317612
Afu5g09420	0.163293	0.0887331		Afu1g01080	0.482699	0.317627
Afu5g02730	-0.174442	0.0888565		Afu3g03060	-0.44687	0.317713
Afu1g04760	0.334678	0.0897427		Afu1g04290	0.140245	0.318635
Afu1g17270	0.349545	0.0900934		Afu4g07030	0.131136	0.318635
Afu3g11355	-0.221714	0.0902177		Afu2g11090	-0.253505	0.318668
Afu3g11160	0.141965	0.0902222		Afu6g14410	0.379913	0.318668
Afu4g12180	0.151993	0.0903605		Afu3g08000	0.15477	0.31914
Afu3g03520	-0.269946	0.0905177		Afu5g06720	0.160328	0.31914
Afu3g14470	0.188791	0.0906126		Afu6g05130	0.135702	0.31914
Afu2g07480	0.114026	0.0906126		Afu6g06720	0.119496	0.31914
Afu7g04310	-0.207995	0.090643		Afu7g02150	-0.427431	0.31914
Afu8g04720	-0.450469	0.090802		Afu8g07080	0.746727	0.31914
Afu5g11750	0.152844	0.0910662		Afu1g09790	0.131013	0.319825
Afu1g17410	-0.341094	0.0910662		Afu5g02790	0.211839	0.319864
Afu1g14800	-0.199173	0.0915206		Afu5g05700	-0.169885	0.319864
Afu1g03180	0.791516	0.0919568		Afu6g10810	0.164497	0.319864
Afu3g01610	0.430646	0.0920052		Afu1g09240	-0.109736	0.320008
Afu1g06100	-0.317164	0.0920854		Afu1g14350	-0.227235	0.320558
Afu3g06310	-0.226677	0.0925506		Afu3g11430	0.482944	0.320558
Afu3g01910	0.408057	0.0926075		Afu5g03860	-0.15175	0.321188
Afu8g06420	0.316976	0.0928472		Afu6g00430	-0.237128	0.321188
Afu2g04720	0.174117	0.0928472		Afu4g12670	-0.135821	0.321941
Afu4g14310	-0.283231	0.0928472		Afu5g08450	0.133385	0.32241
Afu6g07740	0.167961	0.0932656		Afu5g13840	0.248082	0.32241
Afu6g04970	0.148496	0.0932656		Afu4g04800	-0.116225	0.322996
Afu3g07480	0.14385	0.0932656		Afu1g09350	-0.198987	0.323188
Afu1g03870	-0.23984	0.0932656		Afu3g05910	0.139912	0.323586
Afu6g09865	-0.556419	0.0932656		Afu3g06380	-0.189355	0.323586
Afu2g15085	-0.735986	0.0932656		Afu6g08510	-0.133364	0.325335
Afu2g15180	-0.164323	0.0932658		Afu6g09050	-0.18814	0.325665
Afu1g02760	0.158337	0.0934179		Afu4g10450	-0.304604	0.325734
Afu5g12060	0.155661	0.0936053		Afu5g06260	0.155198	0.325883
Afu5g07830	0.158228	0.0936153		Afu2g13500	-0.164677	0.326159
Afu5g09590	-1.54826	0.0936153		Afu8g01730	0.319288	0.326159
Afu2g06170	-0.120815	0.0939249		Afu5g01242	-0.130332	0.326506
Afu1g00250	-0.697735	0.0939805		Afu1g04170	0.188512	0.326526
Afu5g03690	0.143199	0.0941334		Afu8g00170	0.228529	0.326769
Afu5g03350	0.139765	0.0941334		Afu2g11750	0.172535	0.326837
Afu2g11230	0.280178	0.0941787		Afu2g16120	-0.109765	0.326837
Afu1g04990	0.147261	0.0949785		Afu5g08250	-0.189358	0.326837
Afu1g17360	-0.180557	0.0951255		Afu5g14740	-0.268861	0.326837
Afu6g07260	-0.275556	0.0951255		Afu2g11070	0.213475	0.327094
Afu6g09500	0.680212	0.0951709		Afu6g06470	0.701809	0.327094
Afu2g11210	0.205902	0.0951709		Afu1g10575	-0.456667	0.327846
Afu1g15040	-0.338344	0.0951709		Afu7g06330	0.739622	0.327846
Afu7g03720	-0.185418	0.0951794		Afu5g04010	-0.219363	0.328689
Afu6g04900	-0.430415	0.0951794		Afu3g12350	0.152936	0.329347
Afu4g05970	-0.201977	0.0952408		Afu1g15950	0.138631	0.329729
Afu2g05440	-0.243032	0.0952408		Afu3g11010	0.424807	0.329729
Afu2g07530	-0.263238	0.095311		Afu3g02960	0.366954	0.329774
Afu6g02590	-0.5933	0.095311		Afu3g13900	0.113182	0.331265
Afu2g03910	-0.305595	0.0954117		Afu5g07265	-0.111604	0.331265
Afu4g08650	0.229445	0.0955395		Afu1g00500	-0.263432	0.331413
Afu6g13210	-0.13132	0.0955395		Afu4g03400	0.518033	0.331413
Afu5g03540	-0.200408	0.0955395		Afu2g03600	0.177819	0.331617
Afu3g01430	0.314387	0.0957054		Afu8g00530	-0.223568	0.331617
Afu7g05280	-0.297251	0.0957054		Afu1g16490	-0.20049	0.331666
Afu5g10770	0.120584	0.0958042		Afu4g04540	-0.267218	0.331913
Afu3g04200	-0.184186	0.0959146		Afu6g03450	-0.363328	0.333612
Afu2g09210	-0.270543	0.0960117		Afu6g11260	-0.166277	0.333612
Afu1g09710	-0.34879	0.0960117		Afu5g10455	0.130611	0.333776
Afu5g08235	0.216594	0.096041		Afu1g00920	-0.119637	0.333913
Afu5g03290	-0.210593	0.096041		Afu1g06770	-0.184517	0.333913
Afu7tV(AAC)2	-1.17623	0.09642		Afu2g02110	0.166531	0.333913
Afu4g08100	-0.211667	0.0964706		Afu4g08190	-0.159046	0.333913
Afu4g06860	0.263974	0.0965117		Afu5g01840	0.134106	0.333913
Afu2g17460	0.458779	0.0967266		Afu5g03850	-0.13498	0.333913
Afu8g02830	-0.220694	0.0969165		Afu7g01670	0.139356	0.333913
Afu5g09560	0.32096	0.0971479		Afu6g08390	0.17788	0.334896
Afu6g10580	0.257538	0.0971479		Afu6g11890	0.117222	0.334896
Afu1g05230	0.168886	0.0971479		Afu7g04720	0.168514	0.335462
Afu2g10710	0.219736	0.0972721		Afu1g08795	-0.123455	0.335792
Afu8g00810	-1.02374	0.0972721		Afu1g05120	-0.175307	0.335916
Afu2g00340	-0.247709	0.097646		Afu1g00850	-0.309861	0.337067
Afu3g11490	-0.658058	0.0977437		Afu1g05080	-0.232957	0.337233
Afu2g12630	-0.308117	0.0978533		Afu6g07520	0.13813	0.337233
Afu6g05040	-0.311398	0.0978533		Afu3g07480	0.114972	0.337581
Afu5g09740	0.187236	0.0980985		Afu2g10850	0.140663	0.337811
Afu6g09650	0.619443	0.0982882		Afu5g00490	0.402158	0.337811
Afu2g12540	-0.210089	0.0985656		Afu5g08000	0.135966	0.337945
Afu7g04880	0.211889	0.0991686		Afu6g02540	0.135629	0.337945
Afu6g13060	-0.149243	0.0991686		Afu6g06890	-0.15598	0.337945
Afu2g14300	-0.556599	0.0992036		Afu6g08590	-0.285847	0.337945
Afu4g11450	0.152478	0.0994598		Afu3g03315	0.536506	0.338052
Afu5g09540	-0.207701	0.0995946		Afu2g08740	0.152937	0.33819
Afu5g12120	-0.276418	0.0995946		Afu1g15640	-0.173183	0.338731
Afu3g03910	0.206286	0.0996212		Afu2g15180	-0.129522	0.338731
Afu1g13650	-1.13617	0.0996212		Afu3g08470	0.109031	0.338731
Afu4g12010	0.308032	0.0997172		Afu4g07730	-0.178263	0.338731
Afu3g00590	0.327737	0.100026		Afu6g04000	0.121476	0.338731
Afu2g13160	0.133163	0.100026		Afu8g04390	0.164988	0.338731
Afu2g11240	-0.225092	0.100182		Afu7g00820	0.218137	0.33893
Afu1g09640	0.175261	0.10025		Afu1g03890	0.188926	0.339176
Afu4g11012	0.145811	0.10028		Afu4g11990	-0.167619	0.339176
Afu2g12060	0.156499	0.100312		Afu4g13340	0.130468	0.339176
Afu5g06720	0.197928	0.100329		Afu4g13590	-0.129963	0.339176
Afu1g01680	0.192092	0.100329		Afu1g13160	0.113249	0.339548
Afu2g13530	0.143419	0.10033		Afu6g12270	0.116915	0.340618
Afu7g01650	-0.198285	0.100398		Afu5g01360	0.157574	0.340739
Afu1g03530	0.211572	0.100857		Afu7g05730	0.15371	0.340895
Afu2g08240	0.241444	0.100896		Afu1g09170	-0.13506	0.341509
Afu3g04060	0.130832	0.100896		Afu1g07710	-0.230962	0.341791
Afu3g04190	-0.234588	0.100917		Afu1g13250	0.239329	0.341791
Afu1g13170	0.221885	0.101098		Afu2g03690	-0.311209	0.341791
Afu8g05560	0.135286	0.10111		Afu2g07410	0.137459	0.341791
Afu5g02770	0.209026	0.101681		Afu2g14497	-0.398204	0.341791
Afu6g13850	-0.217535	0.102018		Afu4g03050	0.089139	0.341791
Afu2g16090	0.128166	0.1021		Afu5g04290	-0.104788	0.341791
Afu3g05580	0.185252	0.102196		Afu5g11440	-0.377645	0.341791
Afu5g05480	-0.151512	0.102196		Afu7g06770	0.66734	0.341791
Afu7g01695	-0.305479	0.102196		Afu3g01030	-0.47255	0.342716
Afu3g00480	0.534138	0.102646		Afu7g05390	-0.151424	0.34296
Afu5g09730	0.337923	0.103007		Afu1g06220	-0.219042	0.343232
Afu3g03700	0.516758	0.10307		Afu3g10150	-0.154621	0.343232
Afu4g10630	-0.334595	0.10307		Afu4g05855	-0.142202	0.343232
Afu8g01960	-0.578281	0.103123		Afu7g05590	0.176041	0.343232
Afu5g11350	0.158232	0.103215		Afu2g02500	-0.180567	0.34399
Afu4g04470	-0.504121	0.103215		Afu1g16010	-0.182238	0.34424
Afu2g00210	0.188998	0.103257		Afu2g12900	0.19477	0.34424
Afu6g12390	0.144401	0.103385		Afu5g03320	-0.134017	0.34424
Afu3g06360	0.191749	0.103449		Afu1g04070	-0.0970855	0.344253
Afu5g07190	0.130669	0.103939		Afu1g13300	0.150813	0.344253
Afu5g02870	0.158499	0.104002		Afu2g14470	0.22498	0.344253
Afu3g07130	0.135614	0.104002		Afu3g08530	0.19806	0.344253
Afu2g07650	-0.368307	0.104002		Afu5g02910	-0.114705	0.344253
Afu7g01560	-0.458314	0.104002		Afu5g09810	0.227357	0.344253
Afu4g13010	-0.147395	0.104411		Afu6g07710	0.180702	0.344253
Afu6g13270	-0.192426	0.104411		Afu5g11570	0.112655	0.344786
Afu5g05870	0.138298	0.104606		Afu5g12100	-0.126827	0.345152
Afu6g09110	-0.228445	0.104606		Afu5g05450	-0.163459	0.345383
Afu1g17542	0.296482	0.104757		Afu5g01510	-0.171581	0.345422
Afu7g04720	0.213317	0.104757		Afu3g06960	-0.176872	0.345633
Afu3g11040	0.163715	0.104757		Afu7g02140	-0.210096	0.345633
Afu7g06010	-0.262364	0.104757		Afu1g08830	0.131265	0.345656
Afu7g00210	0.131415	0.104859		Afu3g00865	-0.241093	0.345656
Afu2g05570	-0.254024	0.104859		Afu2g13410	-0.165596	0.346252
Afu3g12270	0.224401	0.104944		Afu3g07020	0.133673	0.346306
Afu2g16240	0.179965	0.105052		Afu1g03210	0.170123	0.346383
Afu6g14240	0.144718	0.105192		Afu4g07150	-0.102733	0.346383
Afu2g13950	-0.645574	0.105823		Afu1g15380	-0.164644	0.348178
Afu2g05910	0.173706	0.106224		Afu1g16160	-0.161668	0.348178
Afu4g03800	0.138498	0.106276		Afu2g11680	-0.123877	0.348178
Afu4g09700	0.263532	0.106414		Afu2g15720	-0.637418	0.348178
Afu2g03560	0.166333	0.106414		Afu3g08230	-0.150578	0.348178
Afu4g13720	0.113505	0.106414		Afu3g15070	-0.374684	0.348178
Afu2g13590	-0.177774	0.106414		Afu5g03650	-0.526397	0.348178
Afu3g06410	-0.209901	0.106414		Afu6g14510	-0.212294	0.348178
Afu2g07640	-0.218278	0.106414		Afu1g16250	0.0952019	0.348201
Afu4g09600	-0.305421	0.106414		Afu2g09250	0.223707	0.348201
Afu1g15800	-0.174778	0.106693		Afu3g08720	0.186874	0.348201
Afu3g07710	-0.206441	0.106877		Afu3g11560	0.217591	0.348201
Afu2g02740	-0.330422	0.106887		Afu4g13670	0.115951	0.348694
Afu1g09960	-0.180361	0.107095		Afu5g01005	-0.50718	0.348841
Afu2g08970	0.162982	0.107164		Afu1g09440	-0.194204	0.349832
Afu5g09960	0.399315	0.1072		Afu3g07950	-0.225039	0.349832
Afu5g04330	0.13711	0.107468		Afu3g12410	-0.40541	0.349832
Afu6g04300	0.120955	0.107558		Afu4g08340	-0.175682	0.349832
Afu3g08610	0.192558	0.107613		Afu5g09770	-0.279429	0.349832
Afu3g00620	0.232636	0.107621		Afu5g13460	0.181236	0.349832
Afu1g02170	0.17101	0.107686		Afu5g13530	-0.168903	0.349832
Afu7g08600	-0.53425	0.107774		Afu6g12660	-0.209835	0.349832
Afu3g09935	-0.266094	0.10779		Afu5g01170	-0.305378	0.349974
Afu4g04650	-0.225568	0.108118		Afu2g16830	-0.160497	0.350034
Afu6g06535	0.148278	0.108328		Afu1g10740	0.164798	0.350163
Afu2g13180	-0.45916	0.10846		Afu2g09140	-0.100755	0.350309
Afu5g03310	-0.320375	0.108579		Afu2g14480	0.236778	0.350579
Afu2g16520	-0.131119	0.108812		Afu2g17980	-1.00395	0.350579
Afu4g11150	0.110973	0.109257		Afu3g03050	-0.26093	0.350593
Afu2g00940	0.315309	0.110065		Afu7g08645	-0.17859	0.350593
Afu1g14960	0.16692	0.110065		Afu8g02560	0.186202	0.350593
Afu3g12255	-0.269869	0.110201		Afu5g00640	0.172171	0.350603
Afu1g16830	0.168346	0.110223		Afu6g09200	0.188468	0.35148
Afu7g05340	0.13966	0.110223		Afu8g00710	0.219612	0.35148
Afu8g05310	-0.128771	0.110223		Afu2g08080	0.17471	0.352048
Afu4g04100	-0.190296	0.110223		Afu6g02640	-0.282976	0.352048
Afu6g08590	-0.349036	0.110223		Afu2g12710	0.670499	0.352593
Afu2g00890	-0.372869	0.110223		Afu3g05400	-0.126882	0.352811
Afu4g09310	-0.610394	0.110223		Afu3g05980	0.128944	0.353046
Afu5g12020	0.161315	0.110372		Afu4g10750	-0.156658	0.353046
Afu2g02750	0.320393	0.110379		Afu4g11700	0.11439	0.353046
Afu4g09040	-0.362623	0.110379		Afu5g00730	-0.696677	0.353046
Afu6g13340	-0.220424	0.110616		Afu6g04645	-0.332644	0.353046
Afu6g04270	-0.248183	0.110616		Afu6g07660	-0.609429	0.353046
Afu1g04485	0.73141	0.110839		Afu5g11200	-0.224322	0.353066
Afu5g09480	0.158127	0.110839		Afu1g01812	-0.154671	0.353426
Afu6g02870	0.116946	0.110839		Afu5g08750	0.121331	0.35344
Afu1g01780	-0.237494	0.110839		Afu2g12200	0.128256	0.354303
Afu2g12680	-0.634752	0.110907		Afu8g00740	-0.221343	0.354378
Afu1g14270	0.175103	0.110946		Afu6g09307	0.19857	0.354542
Afu8g05120	0.200737	0.111126		Afu4g10440	-0.148523	0.354562
Afu5g07440	0.131106	0.111343		Afu1g04040	-0.185092	0.354674
Afu7g01600	0.14626	0.111457		Afu2g01610	-0.117764	0.354674
Afu2g07670	0.140471	0.111457		Afu2g07530	-0.19822	0.354674
Afu5g05800	-0.161389	0.111457		Afu2g09890	0.116068	0.354674
Afu1g07530	-0.251281	0.111457		Afu3g06630	-0.153411	0.354674
Afu6g12150	-0.703028	0.111457		Afu4g11800	0.414495	0.354674
Afu7g05470	0.224152	0.111491		Afu5g04220	0.125817	0.354674
Afu7g01260	-0.220563	0.111491		Afu5g08010	-0.147133	0.354674
Afu6g11930	0.247101	0.111492		Afu3g06840	-0.215807	0.355082
Afu4g12390	0.160387	0.111492		Afu2g03190	-0.176095	0.356061
Afu2g02530	0.108238	0.111492		Afu3g04050	-0.263499	0.356061
Afu3g15080	0.284237	0.111588		Afu5g01065	0.193183	0.356247
Afu5g07720	0.168759	0.11173		Afu5g05970	-0.142881	0.356247
Afu1g11720	0.264392	0.111865		Afu8g03970	0.121047	0.356247
Afu5g02450	-0.156571	0.111978		Afu3g14240	0.105421	0.356482
Afu6g06820	-0.315347	0.112109		Afu1g06590	0.139318	0.356974
Afu2g08260	0.331088	0.112125		Afu1g17010	-0.285207	0.356974
Afu1g11600	0.824628	0.112402		Afu4g05970	-0.152055	0.356974
Afu2g01770	0.524743	0.112402		Afu3g01280	0.210683	0.35698
Afu7g00440	0.532731	0.112549		Afu5g13020	-0.16716	0.35698
Afu2g14190	-0.178218	0.112549		Afu6g13950	-0.166573	0.357017
Afu8g00790	-0.244358	0.112549		Afu5g10790	0.164485	0.35713
Afu1g11940	0.175992	0.112731		Afu5g12120	-0.214218	0.35713
Afu7g06610	-0.23739	0.112731		Afu1g04520	-0.140675	0.35714
Afu5g02560	0.114624	0.113001		Afu1g09710	-0.275001	0.35714
Afu2g05680	0.205277	0.11321		Afu3g00640	0.222224	0.35714
Afu3g02090	-0.253695	0.113357		Afu3g07510	-0.152554	0.35714
Afu1g02330	0.173565	0.113687		Afu3g08110	0.179767	0.35714
Afu5g06530	-0.332321	0.113687		Afu3g08590	-0.122921	0.35714
Afu3g11400	0.0999178	0.114422		Afu5g01080	0.253722	0.35714
Afu3g04040	0.211325	0.114469		Afu5g03700	0.116842	0.35714
Afu4g13030	-0.254102	0.114549		Afu5g09960	0.310423	0.35714
Afu1g03070	0.145304	0.114929		Afu5g12350	-0.150346	0.35714
Afu5g02140	-0.158888	0.114946		Afu6g07820	0.165605	0.35714
Afu3g12990	0.227607	0.115		Afu6g13270	-0.148953	0.35714
Afu8g02130	0.222321	0.115		Afu7g04760	0.141612	0.35714
Afu3g08980	-0.170636	0.115062		Afu4g08680	0.252155	0.357191
Afu1g02400	-0.16708	0.115248		Afu1g06430	-0.196559	0.35745
Afu4g08310	-0.442638	0.115334		Afu4g13010	-0.114931	0.35745
Afu2g18000	-1.04234	0.115334		Afu6g05350	0.11908	0.35745
Afu5g12450	-0.499173	0.115534		Afu6g13340	-0.177383	0.35745
Afu3g06730	0.155537	0.115712		Afu1g13210	0.221115	0.357554
Afu2g02930	-0.247117	0.116533		Afu3g01390	-0.520321	0.357554
Afu4g14560	-0.322164	0.116551		Afu5g13110	-0.181783	0.357671
Afu6g12080	-0.732456	0.116723		Afu7g05880	-0.212983	0.357671
Afu3g08620	0.178204	0.117849		Afu2g07920	-0.129189	0.357729
Afu2g03270	0.157533	0.117849		Afu2g08830	-0.146868	0.358308
Afu1g02980	0.153705	0.117879		Afu3g06530	0.139956	0.359323
Afu5g10090	0.277593	0.118065		Afu2g13690	0.122815	0.359814
Afu7g03660	-0.618378	0.118117		Afu2g14950	-0.192721	0.359814
Afu5g09940	-0.220114	0.118163		Afu5g01740	-0.186259	0.359814
Afu6g13090	-0.3928	0.118165		Afu3g13370	0.128509	0.360559
Afu1g06910	0.207432	0.118197		Afu8g00510	-0.246255	0.360622
Afu6g12920	-0.25409	0.118197		Afu2g08030	0.618977	0.361053
Afu2g14310	-0.240007	0.11958		Afu5g09570	-0.250029	0.361114
Afu5g11230	0.130941	0.11964		Afu1g01030	-0.171509	0.361677
Afu4g07690	0.150324	0.119705		Afu1g10770	-0.250887	0.362442
Afu1g09810	0.165836	0.119731		Afu2g08000	-0.101419	0.362442
Afu2g11250	0.270129	0.11974		Afu2g14740	-0.178719	0.362442
Afu5g09850	0.164958	0.11974		Afu3g09140	0.256032	0.362442
Afu1g11460	0.137576	0.11974		Afu4g05840	-0.0903187	0.362442
Afu4g06130	0.133957	0.11974		Afu4g10460	0.162045	0.362442
Afu6g02460	-0.119518	0.11974		Afu6g08480	0.25097	0.362442
Afu2g03700	-0.161762	0.11974		Afu8g02130	0.170503	0.362442
Afu1g13240	-0.209963	0.11974		Afu6g10290	-0.168528	0.362467
Afu2g01040	0.168498	0.11986		Afu4g13750	-0.317952	0.362506
Afu4g11420	-0.537452	0.11986		Afu1g15560	0.257405	0.362549
Afu2g05610	0.145985	0.119959		Afu3g12310	-0.144103	0.362684
Afu8g01045	-0.376849	0.120448		Afu1g09470	0.115857	0.363317
Afu6g12090	-0.287017	0.120562		Afu2g14600	0.169361	0.363317
Afu6g02920	0.142295	0.120728		Afu5g08330	0.126916	0.363317
Afu8g07220	-0.713254	0.120749		Afu1g07340	-0.194332	0.363542
Afu5g08920	0.192487	0.121125		Afu2g09820	0.187168	0.363542
Afu6g10810	0.194543	0.122377		Afu4g12830	0.108335	0.363542
Afu8g07070	0.327181	0.122625		Afu5g05720	0.13058	0.363542
Afu2g09960	0.156759	0.122957		Afu6g12160	0.303469	0.363542
Afu1g12250	0.327531	0.123409		Afu2g03170	0.133321	0.36405
Afu5g02390	-0.334022	0.123553		Afu2g16160	0.119203	0.36405
Afu1g11250	0.150917	0.123618		Afu4g08600	-0.078395	0.36405
Afu2g13440	0.140264	0.123618		Afu5g06880	-0.225759	0.364732
Afu5g07430	0.148848	0.123741		Afu1g03690	-0.241986	0.364831
Afu6g06530	0.137022	0.123741		Afu6g04200	0.124326	0.365005
Afu5g09120	-0.637828	0.123741		Afu5g09390	0.146034	0.365014
Afu2g08140	-0.180017	0.124093		Afu5g13790	0.201816	0.365014
Afu5g08560	-0.123496	0.124114		Afu5g10890	-0.126953	0.365158
Afu8g05600	-0.596036	0.124114		Afu1g03720	-0.126297	0.365202
Afu4g04740	0.139132	0.124439		Afu1g12620	0.391199	0.365202
Afu1g04880	0.119392	0.124488		Afu1g14880	0.15529	0.365202
Afu2g02690	0.145161	0.124623		Afu2g02120	0.140681	0.365202
Afu2g04930	-0.162484	0.124865		Afu2g09310	-0.131695	0.365202
Afu5g13420	-0.378008	0.124884		Afu3g10890	-0.217797	0.365202
Afu1g02290	-0.213555	0.125028		Afu4g05960	-0.204939	0.365202
Afu5g04340	-0.331147	0.125487		Afu8g02040	0.385748	0.365202
Afu2g08850	0.168524	0.12558		Afu1g04530	-0.234747	0.366493
Afu5g12580	0.147042	0.12558		Afu4g09580	-0.219419	0.366626
Afu6g02110	0.122514	0.12558		Afu5g05860	0.120996	0.367062
Afu2g06040	0.105893	0.12558		Afu1g01590	0.124786	0.367697
Afu6g08710	-0.373562	0.125682		Afu3g07790	0.163085	0.367697
Afu1g06790	0.155345	0.125727		Afu5g07940	0.3122	0.367697
Afu7g04290	0.496647	0.126061		Afu1g12600	0.194732	0.367708
Afu4g07240	-0.219086	0.126061		Afu3g07520	-0.292726	0.36781
Afu6g00750	0.188795	0.126286		Afu2g17990	-0.880473	0.367914
Afu7g02000	-0.157567	0.126482		Afu3g06430	-0.163506	0.368785
Afu4g07760	-0.125394	0.126635		Afu1g10130	0.154918	0.368816
Afu2g06160	-0.477247	0.126635		Afu8g06300	-0.467171	0.368816
U1-1	-0.968416	0.126635		Afu1g16800	-0.119078	0.368821
Afu1g09250	0.114778	0.126676		Afu3g10950	-0.213561	0.369254
Afu3g10820	0.164932	0.127181		Afu6g03290	-0.510257	0.369254
Afu3g12570	0.311569	0.127206		Afu3g13010	0.187432	0.369272
Afu1g16900	0.785378	0.127294		Afu4g07750	-0.131088	0.369272
Afu5g12260	-0.139348	0.127294		Afu1g07600	-0.164012	0.369533
Afu5g08590	-0.237236	0.127294		Afu1g10600	0.1069	0.369533
Afu5g11890	0.185127	0.12738		Afu2g13820	-0.128442	0.369533
Afu6g13670	0.144161	0.127722		Afu7g00440	0.431046	0.369533
Afu5g05700	-0.198034	0.127787		Afu7g02260	0.103508	0.369533
Afu4g01500	0.439155	0.127961		Afu2g07520	0.16666	0.369683
Afu1g11810	0.167609	0.127961		Afu3g00820	-0.321132	0.370234
Afu7g01410	-0.135337	0.127961		Afu1g04660	-0.198396	0.370278
Afu5g00940	-0.410557	0.127961		Afu1g09770	0.131018	0.370278
Afu6g01800	-0.701036	0.127961		Afu1g15800	-0.136202	0.370278
Afu4g12910	0.16812	0.128036		Afu2g17180	0.10916	0.370278
Afu6g10410	0.165016	0.128036		Afu3g14880	-0.227907	0.370278
Afu4g01160	0.288625	0.128155		Afu3g15080	0.228113	0.370278
Afu5g09750	0.247743	0.128155		Afu5g05705	-0.166047	0.370278
Afu1g03480	-0.88741	0.128374		Afu5g15060	-0.391735	0.370278
Afu4g09540	0.210708	0.128573		Afu6g02200	0.136227	0.370278
Afu2g08040	0.19516	0.12866		Afu6g04870	0.10826	0.370278
Afu7g02310	-0.274993	0.12866		Afu6g08020	-0.167981	0.370278
Afu6g06480	0.216731	0.128669		Afu6g06990	0.101198	0.370707
Afu1g10720	-0.235968	0.128669		Afu1g14360	0.134938	0.372035
Afu5g12930	0.15469	0.128741		Afu3g05600	-0.216427	0.372704
Afu1g01330	0.241757	0.128872		Afu2g16520	-0.100981	0.372748
Afu4g10700	-0.175803	0.128872		Afu1g03775	-0.165117	0.372748
Afu5g11620	-0.178137	0.129091		Afu1g12010	-0.140374	0.372748
Afu2g01330	-0.204042	0.129206		Afu2g01150	-0.242009	0.372748
Afu3g10400	0.147762	0.129353		Afu5g05870	0.105365	0.372748
Afu3g13870	0.240332	0.129392		Afu6g02040	-0.159679	0.372748
Afu2g18060	-1.24031	0.129483		Afu2g12610	-0.189295	0.374471
Afu1g07380	-0.228734	0.129675		Afu2g10530	0.18041	0.374622
Afu4g09410	-0.49372	0.129675		Afu5g12320	0.119455	0.375097
Afu8g07200	-0.674124	0.130176		Afu1g13690	0.136673	0.375616
Afu2g03120	0.141549	0.130305		Afu4g11480	0.125964	0.375616
Afu6g07230	0.248122	0.130463		Afu8g06150	-0.193713	0.376324
Afu5g02880	0.162163	0.130463		Afu4g10180	-0.158424	0.376468
Afu2g15820	0.156708	0.130463		Afu4g13130	-0.139915	0.376516
Afu1g13160	0.130499	0.130463		Afu1g11440	-0.149672	0.376982
Afu4g12990	-0.180914	0.130463		Afu1g02110	0.124066	0.377114
Afu2g05900	-0.254675	0.130463		Afu1g11670	-0.181365	0.377392
Afu5g13590	-0.275704	0.130463		Afu2g12590	-0.157304	0.377392
Afu4g12690	-0.284531	0.130463		Afu5g09260	0.125245	0.377392
Afu8g01080	-0.287037	0.130463		Afu4g03730	0.277019	0.37867
Afu2g05420	-0.22135	0.130593		Afu3g10310	0.123828	0.378741
Afu4g07180	0.16595	0.130996		Afu1g10390	-0.181549	0.378904
Afu7g04400	0.138865	0.130996		Afu2g05560	-0.221166	0.379383
Afu2g04630	0.134373	0.130996		Afu1g14520	0.298487	0.37939
Afu3g12400	0.142614	0.131203		Afu6g04450	0.233491	0.37939
Afu3g06270	-0.256283	0.131203		Afu3g05810	0.127163	0.38031
Afu2g17090	-0.622521	0.131207		Afu5g09790	0.25736	0.38031
Afu1g00610	-0.69695	0.131207		Afu8g01570	-0.145479	0.38031
Afu8g01370	-0.643156	0.131274		Afu3g06420	-0.165147	0.38049
Afu3g02680	0.904036	0.131313		Afu4g11490	-0.496453	0.38049
Afu2g16910	0.228911	0.131313		Afu3g08340	-0.193309	0.380669
Afu5g10455	0.150849	0.131352		Afu4g10140	-0.114979	0.380669
Afu1g11280	0.593403	0.131649		Afu4g12730	-0.109555	0.381646
Afu4g02930	0.154307	0.131679		Afu5g02780	0.10907	0.381646
Afu2g00770	0.398286	0.132039		Afu6g04400	-0.121115	0.381646
Afu4g12670	-0.157312	0.132199		Afu7g06220	0.292076	0.381646
Afu4g01000	-0.200969	0.13247		Afu1g13230	0.229154	0.381689
Afu2g07760	-0.369668	0.13247		Afu3g11530	-0.164405	0.38203
Afu5g09570	-0.304003	0.132586		Afu3g13470	0.107889	0.38203
Afu5g06570	-0.209956	0.132597		Afu4g03880	-0.222104	0.38203
Afu3g03060	-0.509697	0.132597		Afu5g08200	-0.335802	0.38203
Afu4g14770	0.133696	0.132658		Afu1g14490	-0.179699	0.382216
Afu4g07410	-0.246741	0.13356		Afu2g15670	-0.190705	0.382323
Afu3g09350	-0.218176	0.13377		Afu5g10010	0.168916	0.382371
Afu2g05740	0.12217	0.133854		Afu6g06640	0.231432	0.382957
Afu2g04760	0.155389	0.134099		Afu7g01650	-0.143087	0.382957
Afu3g13450	0.157339	0.13447		Afu3g10160	0.124238	0.383736
Afu6g05150	0.132652	0.134825		Afu2g09880	-0.440542	0.383887
Afu5g00790	0.205512	0.134898		Afu7g06710	-0.301141	0.384576
Afu4g07930	0.176153	0.134898		Afu3g02430	0.205671	0.385055
Afu2g16740	-0.180975	0.134898		Afu8g00820	-0.861738	0.385055
Afu3g15070	-0.462189	0.134898		Afu1g01550	-0.250611	0.385358
Afu7g04550	0.150839	0.135041		Afu2g04150	0.128785	0.385358
Afu5g01600	-0.254375	0.135225		Afu1g02800	0.110445	0.385941
Afu6g07170	-0.152812	0.135434		Afu2g14300	-0.42914	0.385941
Afu8g01750	-0.478963	0.135822		Afu2g14780	-0.219143	0.385941
Afu4g08440	0.128731	0.135952		Afu6g04740	0.111957	0.385941
Afu5g02690	0.229158	0.136267		Afu6g09292	-0.1195	0.385941
Afu5g12520	-0.251274	0.136335		Afu6g09350	-0.18675	0.385941
Afu5g03530	-0.566079	0.136335		Afu6g12330	-0.172923	0.385941
Afu7g05260	0.161046	0.136526		Afu7g01780	0.566896	0.385941
Afu3g13900	0.130768	0.136526		Afu8g00560	-0.224447	0.385941
Afu3g15200	-0.15351	0.136526		Afu1g06920	0.0932376	0.386067
Afu5g11590	0.200418	0.136683		Afu3g00605	0.258324	0.386067
Afu5g12035	-0.381418	0.136693		Afu4g03590	0.180684	0.386067
Afu6g10470	0.190846	0.13675		Afu4g09310	-0.458608	0.386067
Afu4g00800	0.294991	0.136929		Afu4g14220	0.235245	0.386067
Afu4g03500	0.261139	0.137205		Afu5g01040	-0.537643	0.386067
Afu4g09640	-0.767739	0.137205		Afu5g04135	-0.158492	0.386067
Afu2g09240	-0.180271	0.137247		Afu6g11400	-0.0958647	0.386067
Afu7g05640	-0.468736	0.137302		Afu7g03660	-0.480444	0.386067
Afu4g13730	0.189414	0.137369		Afu7g06200	0.494996	0.386506
Afu2g08060	0.152907	0.137559		Afu1g00620	-0.72266	0.386727
Afu2g05960	0.149652	0.137658		Afu1g04960	-0.137781	0.386727
Afu2g12700	0.263547	0.137672		Afu1g16115	-0.23807	0.386727
Afu6g04740	0.13986	0.137672		Afu2g14870	-0.364294	0.386727
Afu6g08030	-0.414937	0.137821		Afu5g12110	0.131638	0.386727
Afu1g03040	0.155861	0.138299		Afu5g13920	0.104096	0.386727
Afu5g08460	-0.543379	0.138435		Afu6g00230	0.245785	0.386727
Afu4g01490	0.627442	0.138601		Afu6g10580	0.190599	0.386727
Afu7g08410	0.400334	0.138601		Afu6g14300	0.155737	0.386727
Afu1g16580	0.264226	0.138601		Afu7g05270	-0.113848	0.386727
Afu3g05450	0.162925	0.138601		Afu3g03910	0.155239	0.387303
Afu3g03610	-0.139022	0.138601		Afu5g12340	-0.151199	0.38825
Afu1g04690	-0.217724	0.138601		Afu3g10650	0.117654	0.388324
Afu4g12760	-0.196399	0.138773		Afu7g01430	0.118524	0.391073
Afu1g09460	0.128174	0.139014		Afu2g05430	-0.141119	0.391476
Afu3g11880	-0.40706	0.139038		Afu1g11530	-0.240675	0.392101
Afu2g17420	0.253135	0.139074		Afu2g13400	0.108931	0.392101
Afu5g08380	-0.191688	0.139074		Afu3g10330	-0.169109	0.392101
Afu1g04620	0.158625	0.139182		Afu4g00760	0.322958	0.392101
Afu8g01730	0.371647	0.139395		Afu6g03430	-0.131139	0.392333
Afu6g10530	0.247758	0.139946		Afu1g06350	0.18451	0.392334
Afu4g11040	-0.267835	0.140022		Afu3g07150	0.131197	0.392334
Afu8g06490	0.199834	0.140236		Afu6g05010	0.100421	0.392334
Afu3g11990	0.127878	0.140236		Afu7g04820	-0.122247	0.392334
Afu2g16960	-0.18022	0.140261		Afu7g02110	0.0911976	0.392799
Afu5g03320	-0.1544	0.140291		Afu7g04390	0.293761	0.393357
Afu1g12830	-0.196699	0.140291		Afu8g00860	-0.271611	0.394388
Afu5g08680	-0.212705	0.14065		Afu3g07050	0.101227	0.394429
Afu6g10700	0.180771	0.140906		Afu3g01990	0.166177	0.394592
Afu2g08400	-0.2822	0.140933		Afu3g12430	0.132078	0.394592
Afu2g01410	0.253398	0.140999		Afu3g07090	-0.784006	0.394827
Afu3g01990	0.210144	0.140999		Afu6g03500	-0.137219	0.394827
Afu2g00350	-0.294868	0.140999		Afu4g01260	0.126622	0.395253
Afu2g02110	0.189299	0.141007		Afu1g14750	0.111863	0.395558
Afu5g08000	0.155242	0.141007		Afu2g00790	0.279667	0.395558
Afu6g02750	-0.14807	0.141007		Afu2g09090	0.118107	0.395558
Afu6g12145	-0.76525	0.141007		Afu2g15990	-0.573462	0.395558
Afu2g10060	-0.195843	0.141072		Afu2g17110	0.130169	0.395558
Afu4g14180	0.383847	0.141179		Afu3g00230	0.234477	0.395558
Afu7g02130	-0.251537	0.141282		Afu3g00290	0.345055	0.395558
Afu2g10750	0.17325	0.141286		Afu3g09130	0.170768	0.395558
Afu4g13340	0.150137	0.141343		Afu3g09830	-0.129788	0.395558
Afu8g04970	0.212923	0.141854		Afu3g11190	-0.494601	0.395558
Afu5g07180	0.185643	0.142009		Afu4g01600	0.332018	0.395558
Afu7g05220	-0.461564	0.142009		Afu5g03160	-0.135233	0.395558
Afu5g06070	0.249173	0.142015		Afu5g05750	-0.154828	0.395558
Afu3g12800	0.127219	0.142283		Afu5g06500	0.111827	0.395558
Afu2g04980	0.161622	0.142412		Afu5g07970	0.0944208	0.395558
Afu2g16830	-0.188202	0.142548		Afu5g12590	0.150314	0.395558
Afu7g03930	-0.159897	0.142741		Afu5g14720	0.202009	0.39562
Afu1g16680	0.167969	0.142938		Afu4g00420	0.17926	0.39641
Afu5g05890	-0.150264	0.142938		Afu5g13890	-0.15593	0.39641
Afu3g11960	0.254585	0.143397		Afu1g08800	0.170938	0.396668
Afu8g00540	-0.41475	0.143429		Afu2g05840	0.218851	0.396668
Afu6g06400	0.155055	0.143575		Afu3g11140	-0.120266	0.396668
Afu5g08690	0.201091	0.143584		Afu5g04400	0.186849	0.396668
Afu7g08500	0.148216	0.143584		Afu5g05590	0.122047	0.396668
Afu8g05820	-0.176572	0.143584		Afu6g04410	-0.159512	0.396668
Afu4g09400	0.192814	0.144132		Afu6g07100	-0.172897	0.396668
Afu4g03680	0.160448	0.144224		Afu4g11510	0.102218	0.396693
Afu1g04160	0.958375	0.144714		Afu1g13195	-0.152272	0.396829
Afu4g10000	-0.155574	0.144714		Afu4g00225	-0.196581	0.396829
Afu6g07790	0.513909	0.144999		Afu6g04575	-0.631259	0.396829
Afu7g00410	0.302036	0.144999		Afu1g14710	0.128665	0.396991
Afu2g16190	0.294699	0.144999		Afu2g00320	0.501394	0.396991
Afu1g06450	0.254895	0.144999		Afu4g13120	0.122429	0.396991
Afu6g08510	-0.150246	0.144999		Afu5g08290	0.0887651	0.396991
Afu1g05460	-0.164643	0.144999		Afu6g11920	0.21814	0.396991
Afu2g13610	-0.179353	0.144999		Afu2g07450	-0.127654	0.397136
Afu4g10400	0.12753	0.145001		Afu4g09510	-0.34012	0.397303
Afu4g07490	0.153863	0.145073		Afu3g11960	0.205755	0.397419
Afu2g09860	-0.36632	0.14526		Afu8g00390	-0.198995	0.397419
Afu1g03360	-0.525211	0.14526		Afu1g07080	-0.310352	0.397754
Afu1g06920	0.114187	0.145415		Afu5g02280	-0.342186	0.39945
Afu4g13120	0.153451	0.145985		Afu2g02400	-0.215338	0.399511
Afu5g13995	-0.366987	0.1461		Afu8g01930	-0.109611	0.399511
Afu4g03160	0.216975	0.146187		Afu1g12940	0.103157	0.399569
[truncated: 8,134 more rows]

## Sheet: Enrichment
Results of the gene set enrichment analyses applied on upregulated (DEGs with log2FC > 1) and downregulated (DEGs with log2FC < -1) gene sets (ShinyGO 0.77)
Upregulated genes; Aspergillus fumigatus DzipV vs. Af293 (untreated conditions)
Enrichment FDR	nGenes	Pathway Genes	Fold Enrichment	Pathway	URL	Genes
				"No significant enrichment found!"
Downregulated genes; Aspergillus fumigatus DzipV vs. Af293 (untreated conditions)
Enrichment FDR	nGenes	Pathway Genes	Fold Enrichment	Pathway	URL	Genes
0.0040789	3	4	29.4911	Ergot alkaloid metabolic process	http://amigo.geneontology.org/amigo/term/GO:0035836	AFUA_2G17970 AFUA_2G17980 AFUA_2G18040
0.0040789	3	4	29.4911	Ergot alkaloid biosynthetic process	http://amigo.geneontology.org/amigo/term/GO:0035837	AFUA_2G17970 AFUA_2G17980 AFUA_2G18040
0.0040789	3	4	29.4911	Terpenoid indole alkaloid metabolic process	http://amigo.geneontology.org/amigo/term/GO:0046447	AFUA_2G17970 AFUA_2G17980 AFUA_2G18040
0.0040789	3	4	29.4911	Terpenoid indole alkaloid biosynthetic process	http://amigo.geneontology.org/amigo/term/GO:0009709	AFUA_2G17970 AFUA_2G17980 AFUA_2G18040
0.0112596	3	6	19.6607	Indole alkaloid metabolic process	http://amigo.geneontology.org/amigo/term/GO:0035834	AFUA_2G17970 AFUA_2G17980 AFUA_2G18040
0.0112596	3	6	19.6607	Indole alkaloid biosynthetic process	http://amigo.geneontology.org/amigo/term/GO:0035835	AFUA_2G17970 AFUA_2G17980 AFUA_2G18040
0.0112596	3	6	19.6607	Alkaloid biosynthetic process	http://amigo.geneontology.org/amigo/term/GO:0009821	AFUA_2G17970 AFUA_2G17980 AFUA_2G18040
0.0266535	3	8	14.7455	Alkaloid metabolic process	http://amigo.geneontology.org/amigo/term/GO:0009820	AFUA_2G17970 AFUA_2G17980 AFUA_2G18040
Upregulated genes; Aspergillus fumigatus DzipV vs. Af293 (after H2O2 treatment)
Enrichment FDR	nGenes	Pathway Genes	Fold Enrichment	Pathway	URL	Genes
				"No significant enrichment found!"
Downregulated genes; Aspergillus fumigatus DzipV vs. Af293 (untreated conditions)
Enrichment FDR	nGenes	Pathway Genes	Fold Enrichment	Pathway	URL	Genes
				"No significant enrichment found!"

## Sheet: Predicted functions
Functions/predicted functions (based on FungiDB; https://fungidb.org/fungidb/app) of DEGs showed at least two times transcriptional difference when the DzipV and the Af293 strains were compared.
DzipV vs. Af293 (untreated)					DzipV vs. Af293 (H2O2 treated)
GENE ID	Gene name	Feature (FungiDB)	DEG ïlog2FCï > 1		GENE ID	Gene name	Feature (FungiDB)	DEG ïlog2FCï > 1
			log2FC > 1 ("+1") and log2FC < -1 ("-1")					log2FC > 1 ("+1") and log2FC < -1 ("-1")
Afu2g11200		protein of unknown function	-1		Afu3g03230	zipV	Has domain(s) with predicted sequence-specific DNA binding, transcription factor activity, sequence-specific DNA binding activity and role in regulation of transcription, DNA-templated	-1
Afu2g13265		Ortholog of A. niger CBS 513.88 : An02g02070, A. oryzae RIB40 : AO090026000287, Neosartorya fischeri NRRL 181 : NFIA_088440 and Aspergillus wentii : Aspwe1_0044574	-1		Afu4g13990		Secreted protein of unknown function	-1
Afu2g17970	fgaFS	Festuclavine dehydrogenase easG	-1		Afu6g12030		protein of unknown function	-1
Afu2g17980	easK	Cytochrome P450 monooxygenase easK	-1		Afu6g12040	fmqE	Putative maltose permease	-1
Afu2g18040	dmaW	Tryptophan dimethylallyltransferase	-1		U1-1		U1 small nuclear RNA 1	-1
Afu2g18070		Has domain(s) with predicted metalloendopeptidase activity, metallopeptidase activity and role in proteolysis	-1
Afu3g01100		Has domain(s) with predicted nucleic acid binding activity	-1		Afu2g05060	aox	alternative oxidase	+1
Afu3g01390		protein of unknown function	-1		Afu3g03290		protein of unknown function	+1
Afu3g01930		Ortholog of A. nidulans FGSC A4 : AN10998, AN10969, A. fumigatus Af293 : Afu2g01150, A. niger CBS 513.88 : An09g03620, An05g01520 and A. oryzae RIB40 : AO090012000323, AO090701000385	-1		Afu6g11530		Has domain(s) with predicted carbon-sulfur lyase activity and role in metabolic process	+1
Afu3g02300		Has domain(s) with predicted proline dehydrogenase activity and role in glutamate biosynthetic process, oxidation-reduction process, proline catabolic process	-1		Afu7g05490		protein of unknown function	+1
Afu3g03230	zipV	Has domain(s) with predicted sequence-specific DNA binding, transcription factor activity, sequence-specific DNA binding activity and role in regulation of transcription, DNA-templated	-1		Afu7g06290		Has domain(s) with predicted catalytic activity and role in nucleoside metabolic process	+1
Afu3g09480		Has domain(s) with predicted oxidoreductase activity and role in metabolic process	-1		Afu8g07225		Ortholog of Neosartorya fischeri NRRL 181 : NFIA_100040, Aspergillus fumigatus A1163 : AFUB_080540 and Aspergillus clavatus NRRL 1 : ACLA_060080	+1
Afu3g09500		Has domain(s) with predicted UDP-N-acetylmuramate dehydrogenase activity, flavin adenine dinucleotide binding activity and role in oxidation-reduction process	-1
Afu3g13860		Predicted DDE1 transposon-related ORF	-1
Afu4g07467		Ortholog of A. nidulans FGSC A4 : AN3284, A. niger CBS 513.88 : An12g05240, An04g01840, A. oryzae RIB40 : AO090020000271, AO090103000196 and Aspergillus wentii : Aspwe1_0034590, Aspwe1_0053489	-1
Afu4g13660		Ortholog(s) have drug transmembrane transporter activity, polyamine transmembrane transporter activity	-1
Afu4g14280		Has domain(s) with predicted copper ion binding, oxidoreductase activity and role in oxidation-reduction process	-1
Afu5g00610		Has domain(s) with predicted peroxidase activity	-1
Afu5g00620		Ortholog of Aspergillus fumigatus A1163 : AFUB_049090	-1
Afu5g01990		BYS1 domain protein	-1
Afu5g03150		Ortholog of A. niger CBS 513.88 : An09g05320, A. oryzae RIB40 : AO090102000518, Neosartorya fischeri NRRL 181 : NFIA_038960 and Aspergillus wentii : Aspwe1_0030094	-1
Afu5g06240	alcC	putative alcohol dehydrogenase III	-1
Afu5g09580	rodA	Conidial hydrophobin	-1
Afu5g11960		Ortholog of A. niger CBS 513.88 : An18g02410, A. oryzae RIB40 : AO090120000315, Aspergillus terreus NIH2624 : ATET_02079 and Aspergillus carbonarius ITEM 5010 : Acar5010_505818	-1
Afu6g03020		Ortholog(s) have monooxygenase activity and role in sterigmatocystin biosynthetic process	-1
Afu6g03050		Oleate delta-12 destaurase	-1
Afu6g03345		protein of unknown function	-1
Afu6g12030		protein of unknown function	-1
Afu6g12040	fmqE	Putative maltose permease	-1
Afu6g14070		Ortholog of Aspergillus fumigatus A1163 : AFUB_000670	-1
Afu7g00200		Has domain(s) with predicted transferase activity, transferring acyl groups other than amino-acyl groups activity	-1
Afu8g06830	eglD	Endo-beta-1,4-glucanase D, putative	-1
Afu2g01280		Has domain(s) with predicted NAD binding, oxidoreductase activity, acting on the CH-OH group of donors, NAD or NADP as acceptor activity and role in oxidation-reduction process	+1
Afu2g05060	aox	alternative oxidase	+1
Afu3g03280		Putative FAD binding monooxygenase	+1
Afu3g03290		protein of unknown function	+1
Afu3g11520		Ortholog of A. oryzae RIB40 : AO090009000529, Aspergillus flavus NRRL 3357 : AFL2T_10184, Aspergillus fumigatus A1163 : AFUB_037650 and Aspergillus clavatus NRRL 1 : ACLA_063490	+1
Afu4g11305		unspecified product	+1
Afu4g11307		unspecified product	+1
Afu4g11313		unspecified product	+1
Afu6g04750	fes1	Hsp70 nucleotide exchange factor fes1, putative	+1
Afu6g11530		Has domain(s) with predicted carbon-sulfur lyase activity and role in metabolic process	+1
Afu7g06180		Ortholog of Neosartorya fischeri NRRL 181 : NFIA_027430, Aspergillus wentii : Aspwe1_0053694, Aspergillus fumigatus A1163 : AFUB_091760 and Aspergillus zonatus : Aspzo1_0016354	+1
Afu7g06200		Ortholog of A. nidulans FGSC A4 : AN8434, Aspergillus wentii : Aspwe1_0053695, Aspergillus versicolor : Aspve1_0033713, Aspergillus zonatus : Aspzo1_0016352 and Aspergillus sydowii : Aspsy1_0061228	+1
Afu7g06290		Has domain(s) with predicted catalytic activity and role in nucleoside metabolic process	+1
Afu7g06330		protein of unknown function	+1
Afu8g00830		Ortholog of Neosartorya fischeri NRRL 181 : NFIA_094280, Aspergillus versicolor : Aspve1_0077671, Aspergillus fumigatus A1163 : AFUB_085740 and Aspergillus sydowii : Aspsy1_0587124	+1
Afu8g07310		Ortholog of A. oryzae RIB40 : AO090020000440, Aspergillus flavus NRRL 3357 : AFL2T_10878, Neosartorya fischeri NRRL 181 : NFIA_100180 and Aspergillus fumigatus A1163 : AFUB_080430	+1

## Sheet: Gene groups
Transcriptional data of selected genes important in oxidative stress response (RNAseq data)
DEGs are marked by blue (downregulated genes) or brown (upregulated genes) colors.
Antioxidative enzyme genes			DzipV vs. Af293 (untreated)			DzipV vs. Af293 (H2O2 treated)
GENE ID	Gene name	Description	log2(FC)	p-adj.		log2(FC)	p-adj.
Afu3g02270	cat1	mycelial catalase	0.10036	0.226237		-0.036485	0.793059
Afu8g01670	cat2	bifunctional catalase-peroxidase	-0.0570291	0.785643		0.058628	0.835086
Afu6g03890	catA	spore-specific catalase	-0.522585	0.000291882		-0.461148	0.00387212
Afu2g18030	fgaCat	catalase	-0.729457	0.172092		-0.416442	0.612773
Afu2g00200		putative catalase	0.275214	0.541555		0.664217	0.132634
Afu4g09110	ccp1	putative cytochrome c peroxidase	0.0839433	0.457645		-0.0283722	0.883546
Afu6g13570		putative cytochrome c peroxidase	-0.0943504	0.629888		0.0811481	0.766826
Afu5g02300		putative peroxidase	-0.145197	0.762595		-0.194923	0.759716
Afu7g06890		putative peroxidase	0.114412	0.75515		0.0851171	0.870266
Afu5g09240	sod1	Cu,Zn superoxide dismutase	0.221681	0.0215269		-0.00723293	0.976074
Afu4g11580	sod2	Mn superoxide dismutase	-0.034569	0.712528		-0.0433062	0.712285
Afu1g14550	sod3	Mn superoxide dismutase	-0.306546	0.231806		-0.0641793	0.89206
Afu6g07210	sod4	putative Fe superoxide dismutase	-0.12204	0.334457		-0.0686037	0.720021
Afu1g11640		putative cytosolic Cu/Zn superoxide dismutase	0.0599913	0.840718		0.129492	0.71531
Afu1g15960	glr1	putative glutathione oxidoreductase	0.0869462	0.352591		0.0047131	0.980702
Afu3g12270	hyr1	putative glutathione peroxidase	0.224401	0.104944		0.113965	0.601963
Afu5g11320	trxA	thioredoxin	-0.0795691	0.411233		-0.127823	0.232572
Afu3g14970	trx1	putative thioredoxin	0.0937906	0.696601		0.0342437	0.934998
Afu6g10300	aspf28	putative thioredoxin	0.0686964	0.52735		0.0834904	0.550712
Afu2g14960		putative thioredoxin	-0.00689789	0.973945		0.0610599	0.778763
Afu4g09090		putative thioredoxin	0.0407721	0.80321		0.0088166	0.973793
Afu5g13640		putative thioredoxin	0.372062	0.00250708		0.393938	0.00443151
Afu8g01090		putative thioredoxin	-0.180365	0.0749886		-0.244802	0.0218919
Afu4g12990	trr1 (trxR)	putative thioredoxin reductase	-0.180914	0.130463		-0.117662	0.503057
Afu6g09740	gliT	thioredoxin reductase	0.0627096	0.912123		0.409032	0.475932
Afu5g03540		putative thioredoxin reductase	-0.200408	0.0955395		-0.103876	0.57846
Afu6g02280	aspf3	peroxiredoxin	-0.041431	0.691422		-0.10828	0.312898
Afu4g08580	prx1	putative mitochondrial peroxiredoxin	0.166033	0.456437		0.0320629	0.940847
Afu5g15070		putative thioredoxin peroxidase	0.0155216	0.98251		0.0188042	0.984411
Afu8g07130		putative thioredoxin peroxidase	0.148903	0.20061		0.0659781	0.727075
Afu1g06100	grx1	putative glutaredoxin	-0.317164	0.0920854		-0.284856	0.256124
Afu4g05950	grx5	putative glutaredoxin	0.077372	0.509559		-0.00168052	0.993857
Afu2g03140		peptide methionine sulfoxide reductase	0.0178359	0.922251		-0.0817977	0.656442
GSH metabolism genes (not shown in the "Antioxidative enzyme" gene group)
GENE ID	Gene name	Description	log2(FC)	p-adj.		log2(FC)	p-adj.
Afu3g13900	gcs1	putative glutamate-cysteine ligase	0.130768	0.136526		0.113182	0.331265
Afu5g06610	gsh1	putative glutathione synthetase	-0.0507888	0.711729		-0.0807448	0.626091
Afu1g11980		GSH degradation, orthologue of DUG3 in S. cerevisiae	-0.0511738	0.735939		0.0477985	0.81708
Afu2g04360	dugB	GSH degradation, orthologue of DUG3 in S. cerevisiae and dugB in A. nidulans	-0.0436765	0.819147		-0.0413211	0.874293
Afu2g16730	dugC	GSH degradation, orthologue of dugC in A. nidulans	-0.0433979	0.80045		0.0743266	0.723862
Afu3g05450	dugA	GSH degradation, orthologue of DUG1 in S. cerevisiae, and dugA in A. nidulans	0.162925	0.138601		-0.00400165	0.988731
Afu4g13580		gamma-glutamyltranspeptidase	0.0668499	0.727245		0.0132233	0.96855
Afu7g04760		gamma-glutamyltranspeptidase	0.0344467	0.829393		0.141612	0.35714
Afu1g01370		Predicted glutathione S transferase	0.105309	0.742311		0.172259	0.66644
Afu1g06100		Predicted glutathione S transferase	-0.317164	0.0920854		-0.284856	0.256124
Afu1g17010		Predicted glutathione S transferase	-0.143974	0.6219		-0.285207	0.356974
Afu2g00590		Predicted glutathione S transferase	0.234292	0.253927		0.149904	0.616282
Afu2g08370		Predicted glutathione S transferase	0.450929	0.261619		0.250745	0.685766
Afu2g15770		Predicted glutathione S transferase	0.115162	0.170865		0.00268539	0.990275
Afu2g17300		Predicted glutathione S transferase	0.124263	0.567157		0.178122	0.507327
Afu3g07930		Predicted glutathione S transferase	-0.080467	0.479974		-0.144105	0.242285
Afu3g10830		Predicted glutathione S transferase	-0.00589673	0.985814		0.0213301	0.955064
Afu4g14100		Predicted glutathione S transferase	0.205761	0.182798		-0.0120277	0.973113
Afu4g14530		Predicted glutathione S transferase	0.0454904	0.86865		0.195671	0.463872
Afu6g00760		Predicted glutathione S transferase	-0.053678	0.781021		-0.196798	0.309184
Afu6g03390		Predicted glutathione S transferase	-0.223707	NA		0.281406	NA
Afu6g09690		Predicted glutathione S transferase	1.16362	NA		-1.15506	NA
Afu7g05500		Predicted glutathione S transferase	-0.545938	0.0695299		0.100705	0.858505
Afu8g00580		Predicted glutathione S transferase	-0.507606	0.000512304		-0.226399	0.301194
Afu8g02500		Predicted glutathione S transferase	-0.340109	0.360754		-0.528854	0.182345
Respiration genes
GENE ID	Gene name	Description	log2(FC)	p-adj.		log2(FC)	p-adj.
Afu1g11960		alternative NADH-dehydrogenase	-0.116135	0.537685		-0.0430141	0.890546
Afu2g05450		alternative NADH-dehydrogenase	-0.0804025	0.626708		-0.0219965	0.941039
Afu2g05060	aoxA	alternative oxidase	1.33972	0.0101549		1.24783	0.0374914
Afu2g13110	cycA	cytochrome c	-0.116431	0.329195		0.058442	0.752329
Afu2g03010	cox5b	cytochrome c oxidase	7.58e-06	0.999917		0.0341435	0.86995
Afu2g13010		cytochrome c oxidase	-0.0675126	0.478877		-0.15057	0.104143
Afu3g06190		cytochrome c oxidase	-0.00190425	0.99		-0.0469584	0.723862
Afu3g14440		cytochrome c oxidase	-0.154461	0.0521776		-0.110186	0.312898
Afu4g07150		cytochrome c oxidase	-0.0107288	0.936056		-0.102733	0.346383
Afu5g02750		cytochrome c oxidase	-0.0883121	0.395177		0.00882528	0.967146
Afu5g10560		cytochrome c oxidase	-0.0483242	0.743913		-0.0126398	0.960144
Afu1g05820		NADH-ubiquinone oxidoreductase	0.0423373	0.77971		-0.121126	0.433107
Afu1g06610		NADH-ubiquinone oxidoreductase	-0.0763016	0.595438		-0.0436115	0.841516
Afu1g06620		NADH-ubiquinone oxidoreductase	-0.0608455	0.580172		-0.0773434	0.581112
Afu1g12290		NADH-ubiquinone oxidoreductase	-0.0796932	0.565307		-0.0269082	0.911336
Afu2g05500		NADH-ubiquinone oxidoreductase	0.0360666	0.774096		0.038332	0.817659
Afu2g09130		NADH-ubiquinone oxidoreductase	-0.104622	0.465251		-0.0806892	0.690101
Afu2g10600		NADH-ubiquinone oxidoreductase	0.00132073	0.993666		-0.0145708	0.937184
Afu2g13710		NADH-ubiquinone oxidoreductase	0.0218363	0.911144		0.0403632	0.86621
Afu3g13910		NADH-ubiquinone oxidoreductase	-0.00263759	0.990439		-0.0295398	0.897257
Afu4g05860		NADH-ubiquinone oxidoreductase	0.0107341	0.943039		-0.0215138	0.909184
Afu4g11050		NADH-ubiquinone oxidoreductase	-0.0556021	0.74735		-0.0167715	0.953161
Afu5g02080		NADH-ubiquinone oxidoreductase	0.0770057	0.568062		0.061382	0.75112
Afu5g04370		NADH-ubiquinone oxidoreductase	0.0963807	0.441525		0.06389	0.727311
Afu5g07380		NADH-ubiquinone oxidoreductase	0.0255061	0.878359		0.0491129	0.807372
Afu6g02960		NADH-ubiquinone oxidoreductase	-0.0313766	0.850095		-0.18592	0.174129
Afu6g04620		NADH-ubiquinone oxidoreductase	0.0293742	0.827893		-0.0769202	0.600818
Afu6g08810		NADH-ubiquinone oxidoreductase	0.0339866	0.824813		0.0409992	0.838819
Afu6g12790		NADH-ubiquinone oxidoreductase	0.0727375	0.576057		-0.0135199	0.955064
Afu7g02360		NADH-ubiquinone oxidoreductase	-0.0507959	0.678718		-0.0297085	0.874212
Afu5g09680		succinate dehydrogenase cytochrome b560 subunit	0.151059	0.214271		0.0640596	0.748548
Afu3g07810	sdh1	succinate dehydrogenase flavoprotein subunit	0.139718	0.405474		0.151707	0.482222
Afu5g10370	sdh2	succinate dehydrogenase iron-sulfur subunit	0.221164	0.170258		0.174494	0.43232
Afu1g15590	cybS	succinate dehydrogenase membrane anchor subunit	0.159108	0.334974		0.0310775	0.924002
Afu1g02070		ubiquinol-cytochrome c reductase	0.0193665	0.927126		0.06833	0.760638
Afu1g13480		ubiquinol-cytochrome c reductase	-0.0201243	0.880946		0.0191056	0.921926
Afu4g06790		ubiquinol-cytochrome c reductase	-0.116742	0.405236		-0.0872986	0.66644
Afu4g11390		ubiquinol-cytochrome c reductase	-0.0377649	0.788951		-0.00748719	0.974564
Afu5g04210		ubiquinol-cytochrome c reductase	0.106037	0.39659		0.165696	0.233121
Afu5g10610	rip1	ubiquinol-cytochrome c reductase	0.00184958	0.993646		-0.00647857	0.980145
Reductive iron assimilation genes
GENE ID	Gene name	Description	log2(FC)	p-adj.		log2(FC)	p-adj.
Afu1g17270	fre2	Metalloreductase	0.349545	0.0900934		0.565537	0.00854051
Afu5g03790	fetC	Putative ferroxidase	-0.650426	0.0325015		-0.525351	0.106067
Afu5g03800	ftrA	Putative high-affinity iron permease	-0.298712	0.178636		0.0489971	0.908711
Siderophore cluster genes
GENE ID	Gene name	Description	log2(FC)	p-adj.		log2(FC)	p-adj.
Afu3g03300		Protein of unknown function	0.00396227	0.99768		-0.0710537	0.945456
Afu3g03310		predicted role in response to stress	0.0166728	0.978236		0.447921	0.311288
Afu3g03315		transcriptional activator activity	0.342527	0.451708		0.536506	0.338052
Afu3g03320		predicted role in transmembrane transport	-0.0640814	0.95733		0.410048	0.666479
Afu3g03330		predicted oxidoreductase	-0.176135	0.588079		0.048653	0.932429
Afu3g03340		Protein of unknown function	-0.115982	0.871189		0.0945105	0.930111
Afu3g03350	sidE	Non-ribosomal peptide synthetase	-0.181749	0.432501		0.0167979	0.970766
Afu3g03370		Protein of unknown function	0.194596	0.318533		0.0644527	0.8522
Afu3g03380		predicted acetyltransferase	-0.358571	0.540866		0.2263	0.783873
Afu3g03390	sidJ	Predicted siderophore biosynthesis lipase/esterase	0.841929	0.475862		0.61309	0.723336
Afu3g03400	sidF	Hydroxyornithine transacylase	0.690549	0.587865		0.755431	0.651974
Afu3g03410	sidH	mevalonyl-CoA hydratase	0.439188	0.746404		0.34252	0.858286
Afu3g03420	sidD	Fusarinine C non-ribosomal peptide synthetase	0.516162	0.690474		0.381398	0.838849
Afu3g03430	sitT	Putative ABC multidrug transporter	0.710722	0.5597		0.388371	0.8395
Afu3g03440	mirD	Putative siderophore transporter	0.809488	0.518396		0.427151	0.8283
Afu3g03445		predicted oxidoreductase	0.225861	0.824199		0.322409	0.798674
Afu3g03450		predicted oxidoreductase	-0.54435	0.238765		0.152498	0.856591
Afu3g03460		predicted hydrolase	-0.0794173	0.926875		-0.457251	0.561242
